# Supplementary material for: Host–anellovirus interactions in an island ecosystem: non-human primates and rodents in Madagascar harbour diverse, rich anellovirus populations
Source: Microb Genom. 2026 Apr 9;12(4):001681. doi: 10.1099/mgen.0.001681 (PMC13065334; doi:10.1099/mgen.0.001681)
Supplement: Supplementary Data Sheet 1. [file mgen-12-01681-s001.xlsx]

## Sheet: Supplementary Data 1
Supplementary Data 1: Summary of anellovirus genome accession numbers with genus, species and genotype details. Additional information includes SRA data and sampling.
Genus	Species	Genotype	Accession	isolate	% GC	Sequence Length (nt)	collection_date	host	isolation_source	geo_loc_name	lat_lon	Bioproject	Biosample	SRA(SRR acc.number)
New genus2	New genus2_new sp1	madalem torque teno virus 3	PX374564	MNB22_052	0.481	2739	2022-10-25	Avahi sp.	oral swab	Madagascar: Manombo Special Reserve	23.10768 S, 47.7511 E	PRJNA1290322	SAMN49916492	SRR34496728
New genus3	New genus3_new sp1	madanes torque teno virus 1	PX374459	MNB23_273	0.475	2333	2023-07-21	Eliurus webbi	oral swab	Madagascar: Manombo Special Reserve	23.00227778 S, 47.72286111 E	PRJNA1290322	SAMN49916665	SRR34496640
New genus3	New genus3_new sp1	madanes torque teno virus 2	PX374460	MNB23_274	0.475	2333	2023-07-21	Eliurus webbi	oral swab	Madagascar: Manombo Special Reserve	23.00509833 S, 47.738145 E	PRJNA1290322	SAMN49916666	SRR34496639
New genus2	New genus2_new sp2	madalem torque teno virus 2	PX374568	MNB22_040	0.504	2911	2022-10-24	Microcebus sp.	oral swab	Madagascar: Manombo Special Reserve	23.08387499 S, 47.75778897 E	PRJNA1290322	SAMN49916480	SRR34496626
New genus2	New genus2_new sp3	madalem torque teno virus 1	PX374565	MNB23_176	0.494	2800	2023-07-10	Microcebus sp.	oral swab	Madagascar: Manombo Special Reserve	23.08944444 S, 47.755 E	PRJNA1290322	SAMN49916576	SRR34496668
New genus2	New genus2_new sp3	madalem torque teno virus 1	PX374566	MNB23_200	0.495	2802	2023-07-12	Microcebus sp.	oral swab	Madagascar: Manombo Special Reserve	23.11625 S, 47.74897222 E	PRJNA1290322	SAMN49916598	SRR34496759
New genus2	New genus2_new sp3	madalem torque teno virus 1	PX374567	MNB23_191	0.505	2804	2023-07-11	Microcebus sp.	oral swab	Madagascar: Manombo Special Reserve	23.09105556 S, 47.75475 E	PRJNA1290322	SAMN49916591	SRR34496767
Aleptorquevirus	Aleptorquevirus new sp1	madamur torque teno virus 129	PX373928	MNB22_076	0.48	2281	2022-10-29	Rattus rattus	oral swab	Madagascar: Manombo Special Reserve	23.07566 S, 47.75591 E	PRJNA1290322	SAMN49916516	SRR34496616
Aleptorquevirus	Aleptorquevirus new sp1	madamur torque teno virus 129	PX373929	MNB23_173	0.48	2281	2023-07-07	Rattus rattus	oral swab	Madagascar: Manombo Special Reserve	23.11541667 S, 47.74861111 E	PRJNA1290322	SAMN49916575	SRR34496669
Aleptorquevirus	Aleptorquevirus new sp1	madamur torque teno virus 129	PX373930	MNB23_187	0.48	2281	2023-07-10	Rattus rattus	oral swab	Madagascar: Manombo Special Reserve	23.11761111 S, 47.74933333 E	PRJNA1290322	SAMN49916587	SRR34496771
Aleptorquevirus	Aleptorquevirus new sp1	madamur torque teno virus 110	PX373931	MNB23_202	0.482	2281	2023-07-12	Rattus rattus	oral swab	Madagascar: Manombo Special Reserve	23.09275 S, 47.75486111 E	PRJNA1290322	SAMN49916600	SRR34496757
Aleptorquevirus	Aleptorquevirus new sp1	madamur torque teno virus 129	PX373932	MNB23_215	0.48	2281	2023-07-13	Rattus rattus	oral swab	Madagascar: Manombo Special Reserve	23.08641667 S, 47.75691667 E	PRJNA1290322	SAMN49916613	SRR34496743
Aleptorquevirus	Aleptorquevirus new sp1	madamur torque teno virus 129	PX373933	MNB23_247	0.48	2281	2023-07-16	Rattus rattus	oral swab	Madagascar: Manombo Special Reserve	23.05761111 S, 47.71580556 E	PRJNA1290322	SAMN49916640	SRR34496667
Aleptorquevirus	Aleptorquevirus new sp1	madamur torque teno virus 129	PX373934	MNB23_257	0.48	2281	2023-07-18	Rattus rattus	oral swab	Madagascar: Manombo Special Reserve	23.00497222 S, 47.73613889 E	PRJNA1290322	SAMN49916650	SRR34496656
Aleptorquevirus	Aleptorquevirus new sp1	madamur torque teno virus 129	PX373935	MNB23_270	0.483	2281	2023-07-20	Rattus rattus	oral swab	Madagascar: Manombo Special Reserve	23.00497222 S, 47.73613889 E	PRJNA1290322	SAMN49916662	SRR34496643
Aleptorquevirus	Aleptorquevirus new sp1	madamur torque teno virus 129	PX373950	MNB22_093	0.481	2282	2022-11-01	Rattus rattus	oral swab	Madagascar: Manombo Special Reserve	23.03005 S, 47.7357 E	PRJNA1290322	SAMN49916531	SRR34496599
Aleptorquevirus	Aleptorquevirus new sp1	madamur torque teno virus 129	PX373960	MNB23_171	0.482	2282	2023-07-07	Rattus rattus	oral swab	Madagascar: Manombo Special Reserve	23.10972222 S, 47.75091667 E	PRJNA1290322	SAMN49916573	SRR34496671
Aleptorquevirus	Aleptorquevirus new sp1	madamur torque teno virus 129	PX373962	MNB23_183	0.48	2282	2023-07-10	Rattus rattus	oral swab	Madagascar: Manombo Special Reserve	23.09447222 S, 47.73775 E	PRJNA1290322	SAMN49916583	SRR34496776
Aleptorquevirus	Aleptorquevirus new sp1	madamur torque teno virus 129	PX373963	MNB23_185	0.481	2282	2023-07-10	Rattus rattus	oral swab	Madagascar: Manombo Special Reserve	23.10816667 S, 47.75127778 E	PRJNA1290322	SAMN49916585	SRR34496774
Aleptorquevirus	Aleptorquevirus new sp1	madamur torque teno virus 129	PX373969	MNB23_258	0.48	2282	2023-07-18	Rattus rattus	oral swab	Madagascar: Manombo Special Reserve	23.00516667 S, 47.73419444 E	PRJNA1290322	SAMN49916651	SRR34496655
Aleptorquevirus	Aleptorquevirus new sp1	madamur torque teno virus 56	PX374006	MNB22_093	0.477	2285	2022-11-01	Rattus rattus	oral swab	Madagascar: Manombo Special Reserve	23.03005 S, 47.7357 E	PRJNA1290322	SAMN49916531	SRR34496599
Aleptorquevirus	Aleptorquevirus new sp1	madamur torque teno virus 56	PX374026	MNB23_183	0.477	2285	2023-07-10	Rattus rattus	oral swab	Madagascar: Manombo Special Reserve	23.09447222 S, 47.73775 E	PRJNA1290322	SAMN49916583	SRR34496776
Aleptorquevirus	Aleptorquevirus new sp1	madamur torque teno virus 56	PX374027	MNB23_184	0.478	2285	2023-07-10	Rattus rattus	oral swab	Madagascar: Manombo Special Reserve	23.0985 S, 47.75458333 E	PRJNA1290322	SAMN49916584	SRR34496775
Aleptorquevirus	Aleptorquevirus new sp1	madamur torque teno virus 56	PX374029	MNB23_209	0.479	2285	2023-07-12	Rattus rattus	oral swab	Madagascar: Manombo Special Reserve	23.11761111 S, 47.74933333 E	PRJNA1290322	SAMN49916607	SRR34496749
Aleptorquevirus	Aleptorquevirus new sp1	madamur torque teno virus 56	PX374038	MNB23_257	0.477	2285	2023-07-18	Rattus rattus	oral swab	Madagascar: Manombo Special Reserve	23.00497222 S, 47.73613889 E	PRJNA1290322	SAMN49916650	SRR34496656
Aleptorquevirus	Aleptorquevirus new sp1	madamur torque teno virus 56	PX374039	MNB23_258	0.477	2285	2023-07-18	Rattus rattus	oral swab	Madagascar: Manombo Special Reserve	23.00516667 S, 47.73419444 E	PRJNA1290322	SAMN49916651	SRR34496655
Aleptorquevirus	Aleptorquevirus new sp1	madamur torque teno virus 56	PX374041	MNB22_072	0.478	2286	2022-10-29	Rattus rattus	oral swab	Madagascar: Manombo Special Reserve	23.07566 S, 47.75591 E	PRJNA1290322	SAMN49916512	SRR34496620
Aleptorquevirus	Aleptorquevirus new sp1	madamur torque teno virus 56	PX374056	MNB23_250	0.479	2287	2023-07-16	Rattus rattus	oral swab	Madagascar: Manombo Special Reserve	23.05761111 S, 47.71580556 E	PRJNA1290322	SAMN49916643	SRR34496664
Aleptorquevirus	Aleptorquevirus new sp1	madamur torque teno virus 54	PX374109	MNB23_170	0.498	2290	2023-07-07	Rattus rattus	oral swab	Madagascar: Manombo Special Reserve	23.10005556 S, 47.75291667 E	PRJNA1290322	SAMN49916572	SRR34496672
Aleptorquevirus	Aleptorquevirus new sp1	madamur torque teno virus 54	PX374110	MNB23_171	0.496	2290	2023-07-07	Rattus rattus	oral swab	Madagascar: Manombo Special Reserve	23.10972222 S, 47.75091667 E	PRJNA1290322	SAMN49916573	SRR34496671
Aleptorquevirus	Aleptorquevirus new sp1	madamur torque teno virus 54	PX374115	MNB23_183	0.498	2290	2023-07-10	Rattus rattus	oral swab	Madagascar: Manombo Special Reserve	23.09447222 S, 47.73775 E	PRJNA1290322	SAMN49916583	SRR34496776
Aleptorquevirus	Aleptorquevirus new sp1	madamur torque teno virus 54	PX374118	MNB23_209	0.497	2290	2023-07-12	Rattus rattus	oral swab	Madagascar: Manombo Special Reserve	23.11761111 S, 47.74933333 E	PRJNA1290322	SAMN49916607	SRR34496749
Aleptorquevirus	Aleptorquevirus new sp1	madamur torque teno virus 54	PX374122	MNB23_257	0.498	2290	2023-07-18	Rattus rattus	oral swab	Madagascar: Manombo Special Reserve	23.00497222 S, 47.73613889 E	PRJNA1290322	SAMN49916650	SRR34496656
Aleptorquevirus	Aleptorquevirus new sp1	madamur torque teno virus 54	PX374137	MNB23_184	0.498	2291	2023-07-10	Rattus rattus	oral swab	Madagascar: Manombo Special Reserve	23.0985 S, 47.75458333 E	PRJNA1290322	SAMN49916584	SRR34496775
Aleptorquevirus	Aleptorquevirus new sp1	madamur torque teno virus 54	PX374160	MNB23_187	0.496	2292	2023-07-10	Rattus rattus	oral swab	Madagascar: Manombo Special Reserve	23.11761111 S, 47.74933333 E	PRJNA1290322	SAMN49916587	SRR34496771
Aleptorquevirus	Aleptorquevirus new sp1	madamur torque teno virus 54	PX374181	MNB22_091	0.499	2293	2022-11-01	Rattus rattus	oral swab	Madagascar: Manombo Special Reserve	23.00480397 S, 47.73936999 E	PRJNA1290322	SAMN49916529	SRR34496601
Aleptorquevirus	Aleptorquevirus new sp1	madamur torque teno virus 51	PX374358	MNB22_070	0.496	2320	2022-10-27	Rattus rattus	oral swab	Madagascar: Manombo Special Reserve	23.11584298 S, 47.74877499 E	PRJNA1290322	SAMN49916510	SRR34496622
Aleptorquevirus	Aleptorquevirus new sp1	madamur torque teno virus 51	PX374359	MNB22_093	0.498	2320	2022-11-01	Rattus rattus	oral swab	Madagascar: Manombo Special Reserve	23.03005 S, 47.7357 E	PRJNA1290322	SAMN49916531	SRR34496599
Aleptorquevirus	Aleptorquevirus new sp1	madamur torque teno virus 51	PX374362	MNB22_103	0.496	2320	2022-11-02	Rattus rattus	oral swab	Madagascar: Manombo Special Reserve	23.02876 S, 47.73153 E	PRJNA1290322	SAMN49916541	SRR34496706
Aleptorquevirus	Aleptorquevirus new sp1	madamur torque teno virus 51	PX374366	MNB23_184	0.495	2320	2023-07-10	Rattus rattus	oral swab	Madagascar: Manombo Special Reserve	23.0985 S, 47.75458333 E	PRJNA1290322	SAMN49916584	SRR34496775
Aleptorquevirus	Aleptorquevirus new sp1	madamur torque teno virus 51	PX374369	MNB23_215	0.496	2320	2023-07-13	Rattus rattus	oral swab	Madagascar: Manombo Special Reserve	23.08641667 S, 47.75691667 E	PRJNA1290322	SAMN49916613	SRR34496743
Aleptorquevirus	Aleptorquevirus new sp1	madamur torque teno virus 51	PX374370	MNB23_222	0.495	2320	2023-07-13	Rattus rattus	oral swab	Madagascar: Manombo Special Reserve	23.10555556 S, 47.75169444 E	PRJNA1290322	SAMN49916619	SRR34496736
Aleptorquevirus	Aleptorquevirus new sp1	madamur torque teno virus 51	PX374373	MNB23_257	0.497	2320	2023-07-18	Rattus rattus	oral swab	Madagascar: Manombo Special Reserve	23.00497222 S, 47.73613889 E	PRJNA1290322	SAMN49916650	SRR34496656
Aleptorquevirus	Aleptorquevirus new sp1	madamur torque teno virus 51	PX374375	MNB22_113	0.498	2321	2022-11-04	Rattus rattus	oral swab	Madagascar: Manombo Special Reserve	22.97178 S, 47.75272 E	PRJNA1290322	SAMN49916550	SRR34496696
Aleptorquevirus	Aleptorquevirus new sp1	madamur torque teno virus 96	PX374379	MNB22_042	0.497	2322	2022-10-24	Rattus rattus	oral swab	Madagascar: Manombo Special Reserve	23.092721 S, 47.754917 E	PRJNA1290322	SAMN49916482	SRR34496604
Aleptorquevirus	Aleptorquevirus new sp1	madamur torque teno virus 51	PX374382	MNB22_101	0.495	2322	2022-11-02	Rattus rattus	oral swab	Madagascar: Manombo Special Reserve	23.03005 S, 47.7357 E	PRJNA1290322	SAMN49916539	SRR34496708
Aleptorquevirus	Aleptorquevirus new sp1	madamur torque teno virus 96	PX374383	MNB23_171	0.496	2322	2023-07-07	Rattus rattus	oral swab	Madagascar: Manombo Special Reserve	23.10972222 S, 47.75091667 E	PRJNA1290322	SAMN49916573	SRR34496671
Aleptorquevirus	Aleptorquevirus new sp1	madamur torque teno virus 96	PX374385	MNB23_183	0.498	2322	2023-07-10	Rattus rattus	oral swab	Madagascar: Manombo Special Reserve	23.09447222 S, 47.73775 E	PRJNA1290322	SAMN49916583	SRR34496776
Aleptorquevirus	Aleptorquevirus new sp1	madamur torque teno virus 96	PX374388	MNB23_208	0.496	2322	2023-07-12	Rattus rattus	oral swab	Madagascar: Manombo Special Reserve	23.10727778 S, 47.75130556 E	PRJNA1290322	SAMN49916606	SRR34496751
Aleptorquevirus	Aleptorquevirus new sp1	madamur torque teno virus 110	PX374409	MNB23_183	0.493	2324	2023-07-10	Rattus rattus	oral swab	Madagascar: Manombo Special Reserve	23.09447222 S, 47.73775 E	PRJNA1290322	SAMN49916583	SRR34496776
Aleptorquevirus	Aleptorquevirus new sp1	madamur torque teno virus 110	PX374421	MNB23_258	0.494	2326	2023-07-18	Rattus rattus	oral swab	Madagascar: Manombo Special Reserve	23.00516667 S, 47.73419444 E	PRJNA1290322	SAMN49916651	SRR34496655
Aleptorquevirus	Aleptorquevirus new sp1	madamur torque teno virus 94	PX374429	MNB22_126	0.505	2329	2022-11-06	Rattus rattus	oral swab	Madagascar: Manombo Special Reserve	22.97178 S, 47.75272 E	PRJNA1290322	SAMN49916562	SRR34496683
Aleptorquevirus	Aleptorquevirus new sp1	madamur torque teno virus 93	PX374430	MNB23_215	0.509	2329	2023-07-13	Rattus rattus	oral swab	Madagascar: Manombo Special Reserve	23.08641667 S, 47.75691667 E	PRJNA1290322	SAMN49916613	SRR34496743
Aleptorquevirus	Aleptorquevirus new sp1	madamur torque teno virus 94	PX374431	MNB23_257	0.505	2329	2023-07-18	Rattus rattus	oral swab	Madagascar: Manombo Special Reserve	23.00497222 S, 47.73613889 E	PRJNA1290322	SAMN49916650	SRR34496656
Aleptorquevirus	Aleptorquevirus new sp1	madamur torque teno virus 93	PX374432	MNB23_258	0.509	2329	2023-07-18	Rattus rattus	oral swab	Madagascar: Manombo Special Reserve	23.00516667 S, 47.73419444 E	PRJNA1290322	SAMN49916651	SRR34496655
Aleptorquevirus	Aleptorquevirus new sp1	madamur torque teno virus 94	PX374435	MNB22_059	0.507	2330	2022-10-25	Rattus rattus	oral swab	Madagascar: Manombo Special Reserve	23.10633397 S, 47.75150296 E	PRJNA1290322	SAMN49916499	SRR34496634
Aleptorquevirus	Aleptorquevirus new sp1	madamur torque teno virus 93	PX374436	MNB22_069	0.509	2330	2022-10-27	Rattus rattus	oral swab	Madagascar: Manombo Special Reserve	23.11384801 S, 47.74949097 E	PRJNA1290322	SAMN49916509	SRR34496623
Aleptorquevirus	Aleptorquevirus new sp1	madamur torque teno virus 93	PX374442	MNB23_184	0.509	2330	2023-07-10	Rattus rattus	oral swab	Madagascar: Manombo Special Reserve	23.0985 S, 47.75458333 E	PRJNA1290322	SAMN49916584	SRR34496775
Aleptorquevirus	Aleptorquevirus new sp1	madamur torque teno virus 93	PX374443	MNB23_208	0.509	2330	2023-07-12	Rattus rattus	oral swab	Madagascar: Manombo Special Reserve	23.10727778 S, 47.75130556 E	PRJNA1290322	SAMN49916606	SRR34496751
Aleptorquevirus	Aleptorquevirus new sp1	madamur torque teno virus 94	PX374452	MNB23_209	0.506	2331	2023-07-12	Rattus rattus	oral swab	Madagascar: Manombo Special Reserve	23.11761111 S, 47.74933333 E	PRJNA1290322	SAMN49916607	SRR34496749
Aleptorquevirus	Aleptorquevirus new sp2	madamur torque teno virus 57	PX374338	MNB22_075	0.523	2317	2022-10-29	Rattus rattus	oral swab	Madagascar: Manombo Special Reserve	23.07566 S, 47.75591 E	PRJNA1290322	SAMN49916515	SRR34496617
Aleptorquevirus	Aleptorquevirus new sp2	madamur torque teno virus 57	PX374339	MNB22_084	0.53	2318	2022-10-31	Rattus rattus	oral swab	Madagascar: Manombo Special Reserve	23.00523103 S, 47.73849299 E	PRJNA1290322	SAMN49916522	SRR34496609
Aleptorquevirus	Aleptorquevirus new sp2	madamur torque teno virus 57	PX374340	MNB22_099	0.527	2318	2022-11-02	Rattus rattus	oral swab	Madagascar: Manombo Special Reserve	23.03005 S, 47.7357 E	PRJNA1290322	SAMN49916537	SRR34496710
Aleptorquevirus	Aleptorquevirus new sp2	madamur torque teno virus 32	PX374342	MNB22_045	0.52	2319	2022-10-24	Rattus rattus	oral swab	Madagascar: Manombo Special Reserve	23.092721 S, 47.754917 E	PRJNA1290322	SAMN49916485	SRR34496689
Aleptorquevirus	Aleptorquevirus new sp2	madamur torque teno virus 99	PX374343	MNB22_070	0.525	2319	2022-10-27	Rattus rattus	oral swab	Madagascar: Manombo Special Reserve	23.11584298 S, 47.74877499 E	PRJNA1290322	SAMN49916510	SRR34496622
Aleptorquevirus	Aleptorquevirus new sp2	madamur torque teno virus 77	PX374344	MNB22_075	0.524	2319	2022-10-29	Rattus rattus	oral swab	Madagascar: Manombo Special Reserve	23.07566 S, 47.75591 E	PRJNA1290322	SAMN49916515	SRR34496617
Aleptorquevirus	Aleptorquevirus new sp2	madamur torque teno virus 77	PX374345	MNB22_091	0.524	2319	2022-11-01	Rattus rattus	oral swab	Madagascar: Manombo Special Reserve	23.00480397 S, 47.73936999 E	PRJNA1290322	SAMN49916529	SRR34496601
Aleptorquevirus	Aleptorquevirus new sp2	madamur torque teno virus 57	PX374350	MNB23_182	0.529	2319	2023-07-10	Rattus rattus	oral swab	Madagascar: Manombo Special Reserve	23.09363889 S, 47.75466667 E	PRJNA1290322	SAMN49916582	SRR34496777
Aleptorquevirus	Aleptorquevirus new sp2	madamur torque teno virus 77	PX374356	MNB23_247	0.524	2319	2023-07-16	Rattus rattus	oral swab	Madagascar: Manombo Special Reserve	23.05761111 S, 47.71580556 E	PRJNA1290322	SAMN49916640	SRR34496667
Aleptorquevirus	Aleptorquevirus new sp2	madamur torque teno virus 57	PX374363	MNB22_113	0.534	2320	2022-11-04	Rattus rattus	oral swab	Madagascar: Manombo Special Reserve	22.97178 S, 47.75272 E	PRJNA1290322	SAMN49916550	SRR34496696
Aleptorquevirus	Aleptorquevirus new sp2	madamur torque teno virus 57	PX374367	MNB23_208	0.527	2320	2023-07-12	Rattus rattus	oral swab	Madagascar: Manombo Special Reserve	23.10727778 S, 47.75130556 E	PRJNA1290322	SAMN49916606	SRR34496751
Aleptorquevirus	Aleptorquevirus new sp2	madamur torque teno virus 77	PX374371	MNB23_229	0.525	2320	2023-07-14	Rattus rattus	oral swab	Madagascar: Manombo Special Reserve	23.08944444 S, 47.755 E	PRJNA1290322	SAMN49916623	SRR34496732
Aleptorquevirus	Aleptorquevirus new sp2	madamur torque teno virus 78	PX374372	MNB23_243	0.521	2320	2023-07-15	Rattus rattus	oral swab	Madagascar: Manombo Special Reserve	23.08725 S, 47.75661111 E	PRJNA1290322	SAMN49916636	SRR34496718
Aleptorquevirus	Aleptorquevirus new sp2	madamur torque teno virus 57	PX374374	MNB22_110	0.525	2321	2022-11-04	Rattus rattus	oral swab	Madagascar: Manombo Special Reserve	23.00138298 S, 47.71444296 E	PRJNA1290322	SAMN49916547	SRR34496699
Aleptorquevirus	Aleptorquevirus new sp2	madamur torque teno virus 57	PX374376	MNB22_127	0.535	2321	2022-11-06	Rattus rattus	oral swab	Madagascar: Manombo Special Reserve	22.97178 S, 47.75272 E	PRJNA1290322	SAMN49916563	SRR34496682
Aleptorquevirus	Aleptorquevirus new sp2	madamur torque teno virus 32	PX374381	MNB22_079	0.518	2322	2022-10-29	Rattus rattus	oral swab	Madagascar: Manombo Special Reserve	23.07566 S, 47.75591 E	PRJNA1290322	SAMN49916519	SRR34496612
Aleptorquevirus	Aleptorquevirus new sp2	madamur torque teno virus 32	PX374384	MNB23_182	0.522	2322	2023-07-10	Rattus rattus	oral swab	Madagascar: Manombo Special Reserve	23.09363889 S, 47.75466667 E	PRJNA1290322	SAMN49916582	SRR34496777
Aleptorquevirus	Aleptorquevirus new sp2	madamur torque teno virus 78	PX374386	MNB23_186	0.525	2322	2023-07-10	Rattus rattus	oral swab	Madagascar: Manombo Special Reserve	23.11683333 S, 47.74958333 E	PRJNA1290322	SAMN49916586	SRR34496773
Aleptorquevirus	Aleptorquevirus new sp2	madamur torque teno virus 77	PX374387	MNB23_204	0.525	2322	2023-07-12	Rattus rattus	oral swab	Madagascar: Manombo Special Reserve	23.08725 S, 47.75661111 E	PRJNA1290322	SAMN49916602	SRR34496755
Aleptorquevirus	Aleptorquevirus new sp2	madamur torque teno virus 105	PX374389	MNB23_220	0.524	2322	2023-07-13	Rattus rattus	oral swab	Madagascar: Manombo Special Reserve	23.11625 S, 47.74897222 E	PRJNA1290322	SAMN49916617	SRR34496738
Aleptorquevirus	Aleptorquevirus new sp2	madamur torque teno virus 105	PX374390	MNB23_227	0.526	2322	2023-07-14	Rattus rattus	oral swab	Madagascar: Manombo Special Reserve	23.09275 S, 47.75486111 E	PRJNA1290322	SAMN49916622	SRR34496733
Aleptorquevirus	Aleptorquevirus new sp2	madamur torque teno virus 99	PX374391	MNB23_233	0.522	2322	2023-07-14	Rattus rattus	oral swab	Madagascar: Manombo Special Reserve	23.11383333 S, 47.74947222 E	PRJNA1290322	SAMN49916627	SRR34496727
Aleptorquevirus	Aleptorquevirus new sp2	madamur torque teno virus 32	PX374392	MNB23_258	0.525	2322	2023-07-18	Rattus rattus	oral swab	Madagascar: Manombo Special Reserve	23.00516667 S, 47.73419444 E	PRJNA1290322	SAMN49916651	SRR34496655
Aleptorquevirus	Aleptorquevirus new sp2	madamur torque teno virus 99	PX374393	MNB22_056	0.524	2323	2022-10-25	Rattus rattus	oral swab	Madagascar: Manombo Special Reserve	23.11756999 S, 47.74941998 E	PRJNA1290322	SAMN49916496	SRR34496638
Aleptorquevirus	Aleptorquevirus new sp2	madamur torque teno virus 32	PX374395	MNB22_069	0.523	2323	2022-10-27	Rattus rattus	oral swab	Madagascar: Manombo Special Reserve	23.11384801 S, 47.74949097 E	PRJNA1290322	SAMN49916509	SRR34496623
Aleptorquevirus	Aleptorquevirus new sp2	madamur torque teno virus 105	PX374397	MNB22_089	0.527	2323	2022-10-31	Rattus rattus	oral swab	Madagascar: Manombo Special Reserve	23.00523103 S, 47.73849299 E	PRJNA1290322	SAMN49916527	SRR34496603
Aleptorquevirus	Aleptorquevirus new sp2	madamur torque teno virus 32	PX374398	MNB22_105	0.524	2323	2022-11-03	Rattus rattus	oral swab	Madagascar: Manombo Special Reserve	23.00507798 S, 47.73566896 E	PRJNA1290322	SAMN49916543	SRR34496704
Aleptorquevirus	Aleptorquevirus new sp2	madamur torque teno virus 77	PX374400	MNB22_122	0.529	2323	2022-11-06	Rattus rattus	oral swab	Madagascar: Manombo Special Reserve	23.00683 S, 47.74935 E	PRJNA1290322	SAMN49916558	SRR34496687
Aleptorquevirus	Aleptorquevirus new sp2	madamur torque teno virus 32	PX374403	MNB23_206	0.523	2323	2023-07-12	Rattus rattus	oral swab	Madagascar: Manombo Special Reserve	23.10555556 S, 47.75169444 E	PRJNA1290322	SAMN49916604	SRR34496753
Aleptorquevirus	Aleptorquevirus new sp2	madamur torque teno virus 99	PX374405	MNB23_230	0.518	2323	2023-07-14	Rattus rattus	oral swab	Madagascar: Manombo Special Reserve	23.09025 S, 47.75488889 E	PRJNA1290322	SAMN49916624	SRR34496731
Aleptorquevirus	Aleptorquevirus new sp2	madamur torque teno virus 32	PX374407	MNB23_165	0.527	2324	2023-07-07	Rattus rattus	oral swab	Madagascar: Manombo Special Reserve	23.09105556 S, 47.75475 E	PRJNA1290322	SAMN49916567	SRR34496677
Aleptorquevirus	Aleptorquevirus new sp2	madamur torque teno virus 78	PX374408	MNB23_182	0.531	2324	2023-07-10	Rattus rattus	oral swab	Madagascar: Manombo Special Reserve	23.09363889 S, 47.75466667 E	PRJNA1290322	SAMN49916582	SRR34496777
Aleptorquevirus	Aleptorquevirus new sp2	madamur torque teno virus 105	PX374410	MNB23_184	0.525	2324	2023-07-10	Rattus rattus	oral swab	Madagascar: Manombo Special Reserve	23.0985 S, 47.75458333 E	PRJNA1290322	SAMN49916584	SRR34496775
Aleptorquevirus	Aleptorquevirus new sp2	madamur torque teno virus 32	PX374411	MNB22_091	0.526	2325	2022-11-01	Rattus rattus	oral swab	Madagascar: Manombo Special Reserve	23.00480397 S, 47.73936999 E	PRJNA1290322	SAMN49916529	SRR34496601
Aleptorquevirus	Aleptorquevirus new sp2	madamur torque teno virus 78	PX374412	MNB22_102	0.529	2325	2022-11-02	Rattus rattus	oral swab	Madagascar: Manombo Special Reserve	23.03005 S, 47.7357 E	PRJNA1290322	SAMN49916540	SRR34496707
Aleptorquevirus	Aleptorquevirus new sp2	madamur torque teno virus 78	PX374413	MNB23_244	0.53	2325	2023-07-15	Rattus rattus	oral swab	Madagascar: Manombo Special Reserve	23.08944444 S, 47.755 E	PRJNA1290322	SAMN49916637	SRR34496716
Aleptorquevirus	Aleptorquevirus new sp2	madamur torque teno virus 78	PX374415	MNB22_095	0.528	2326	2022-11-01	Rattus rattus	oral swab	Madagascar: Manombo Special Reserve	23.02876 S, 47.73153 E	PRJNA1290322	SAMN49916533	SRR34496597
Aleptorquevirus	Aleptorquevirus new sp2	madamur torque teno virus 2	PX374492	MNB22_045	0.514	2339	2022-10-24	Rattus rattus	oral swab	Madagascar: Manombo Special Reserve	23.092721 S, 47.754917 E	PRJNA1290322	SAMN49916485	SRR34496689
Aleptorquevirus	Aleptorquevirus new sp2	madamur torque teno virus 2	PX374493	MNB22_049	0.513	2339	2022-10-25	Rattus rattus	oral swab	Madagascar: Manombo Special Reserve	23.09479603 S, 47.75431802 E	PRJNA1290322	SAMN49916489	SRR34496761
Aleptorquevirus	Aleptorquevirus new sp2	madamur torque teno virus 2	PX374494	MNB22_056	0.51	2339	2022-10-25	Rattus rattus	oral swab	Madagascar: Manombo Special Reserve	23.11756999 S, 47.74941998 E	PRJNA1290322	SAMN49916496	SRR34496638
Aleptorquevirus	Aleptorquevirus new sp2	madamur torque teno virus 2	PX374495	MNB22_067	0.514	2339	2022-10-27	Rattus rattus	oral swab	Madagascar: Manombo Special Reserve	23.09146204 S, 47.75468498 E	PRJNA1290322	SAMN49916507	SRR34496625
Aleptorquevirus	Aleptorquevirus new sp2	madamur torque teno virus 2	PX374497	MNB22_073	0.509	2339	2022-10-29	Rattus rattus	oral swab	Madagascar: Manombo Special Reserve	23.07566 S, 47.75591 E	PRJNA1290322	SAMN49916513	SRR34496619
Aleptorquevirus	Aleptorquevirus new sp2	madamur torque teno virus 2	PX374498	MNB22_075	0.509	2339	2022-10-29	Rattus rattus	oral swab	Madagascar: Manombo Special Reserve	23.07566 S, 47.75591 E	PRJNA1290322	SAMN49916515	SRR34496617
Aleptorquevirus	Aleptorquevirus new sp2	madamur torque teno virus 2	PX374500	MNB23_173	0.509	2339	2023-07-07	Rattus rattus	oral swab	Madagascar: Manombo Special Reserve	23.11541667 S, 47.74861111 E	PRJNA1290322	SAMN49916575	SRR34496669
Aleptorquevirus	Aleptorquevirus new sp2	madamur torque teno virus 2	PX374501	MNB23_183	0.513	2339	2023-07-10	Rattus rattus	oral swab	Madagascar: Manombo Special Reserve	23.09447222 S, 47.73775 E	PRJNA1290322	SAMN49916583	SRR34496776
Aleptorquevirus	Aleptorquevirus new sp2	madamur torque teno virus 2	PX374503	MNB23_209	0.508	2339	2023-07-12	Rattus rattus	oral swab	Madagascar: Manombo Special Reserve	23.11761111 S, 47.74933333 E	PRJNA1290322	SAMN49916607	SRR34496749
Aleptorquevirus	Aleptorquevirus new sp2	madamur torque teno virus 2	PX374504	MNB22_058	0.512	2340	2022-10-25	Rattus rattus	oral swab	Madagascar: Manombo Special Reserve	23.11099598 S, 47.75050803 E	PRJNA1290322	SAMN49916498	SRR34496635
Aleptorquevirus	Aleptorquevirus new sp2	madamur torque teno virus 2	PX374505	MNB22_071	0.515	2340	2022-10-28	Rattus rattus	oral swab	Madagascar: Manombo Special Reserve	23.09191802 S, 47.754673 E	PRJNA1290322	SAMN49916511	SRR34496621
Aleptorquevirus	Aleptorquevirus new sp2	madamur torque teno virus 2	PX374506	MNB22_090	0.511	2340	2022-10-31	Rattus rattus	oral swab	Madagascar: Manombo Special Reserve	23.02876 S, 47.73153 E	PRJNA1290322	SAMN49916528	SRR34496602
Aleptorquevirus	Aleptorquevirus new sp2	madamur torque teno virus 2	PX374507	MNB22_091	0.506	2340	2022-11-01	Rattus rattus	oral swab	Madagascar: Manombo Special Reserve	23.00480397 S, 47.73936999 E	PRJNA1290322	SAMN49916529	SRR34496601
Aleptorquevirus	Aleptorquevirus new sp2	madamur torque teno virus 2	PX374508	MNB22_102	0.507	2340	2022-11-02	Rattus rattus	oral swab	Madagascar: Manombo Special Reserve	23.03005 S, 47.7357 E	PRJNA1290322	SAMN49916540	SRR34496707
Aleptorquevirus	Aleptorquevirus new sp2	madamur torque teno virus 2	PX374509	MNB22_112	0.509	2340	2022-11-04	Rattus rattus	oral swab	Madagascar: Manombo Special Reserve	22.97178 S, 47.75272 E	PRJNA1290322	SAMN49916549	SRR34496697
Aleptorquevirus	Aleptorquevirus new sp2	madamur torque teno virus 2	PX374510	MNB23_166	0.507	2340	2023-07-07	Rattus rattus	oral swab	Madagascar: Manombo Special Reserve	23.09025 S, 47.75488889 E	PRJNA1290322	SAMN49916568	SRR34496676
Aleptorquevirus	Aleptorquevirus new sp2	madamur torque teno virus 2	PX374511	MNB23_170	0.511	2340	2023-07-07	Rattus rattus	oral swab	Madagascar: Manombo Special Reserve	23.10005556 S, 47.75291667 E	PRJNA1290322	SAMN49916572	SRR34496672
Aleptorquevirus	Aleptorquevirus new sp2	madamur torque teno virus 2	PX374512	MNB23_186	0.51	2340	2023-07-10	Rattus rattus	oral swab	Madagascar: Manombo Special Reserve	23.11683333 S, 47.74958333 E	PRJNA1290322	SAMN49916586	SRR34496773
Aleptorquevirus	Aleptorquevirus new sp2	madamur torque teno virus 2	PX374513	MNB23_214	0.507	2340	2023-07-13	Rattus rattus	oral swab	Madagascar: Manombo Special Reserve	23.08944444 S, 47.755 E	PRJNA1290322	SAMN49916612	SRR34496744
Aleptorquevirus	Aleptorquevirus new sp2	madamur torque teno virus 2	PX374514	MNB23_229	0.513	2340	2023-07-14	Rattus rattus	oral swab	Madagascar: Manombo Special Reserve	23.08944444 S, 47.755 E	PRJNA1290322	SAMN49916623	SRR34496732
Aleptorquevirus	Aleptorquevirus new sp2	madamur torque teno virus 2	PX374515	MNB23_230	0.507	2340	2023-07-14	Rattus rattus	oral swab	Madagascar: Manombo Special Reserve	23.09025 S, 47.75488889 E	PRJNA1290322	SAMN49916624	SRR34496731
Aleptorquevirus	Aleptorquevirus new sp2	madamur torque teno virus 2	PX374516	MNB23_244	0.509	2340	2023-07-15	Rattus rattus	oral swab	Madagascar: Manombo Special Reserve	23.08944444 S, 47.755 E	PRJNA1290322	SAMN49916637	SRR34496716
Aleptorquevirus	Aleptorquevirus new sp2	madamur torque teno virus 2	PX374517	MNB22_093	0.511	2341	2022-11-01	Rattus rattus	oral swab	Madagascar: Manombo Special Reserve	23.03005 S, 47.7357 E	PRJNA1290322	SAMN49916531	SRR34496599
Aleptorquevirus	Aleptorquevirus new sp2	madamur torque teno virus 2	PX374518	MNB23_171	0.508	2341	2023-07-07	Rattus rattus	oral swab	Madagascar: Manombo Special Reserve	23.10972222 S, 47.75091667 E	PRJNA1290322	SAMN49916573	SRR34496671
Aleptorquevirus	Aleptorquevirus new sp2	madamur torque teno virus 2	PX374519	MNB23_184	0.506	2341	2023-07-10	Rattus rattus	oral swab	Madagascar: Manombo Special Reserve	23.0985 S, 47.75458333 E	PRJNA1290322	SAMN49916584	SRR34496775
Aleptorquevirus	Aleptorquevirus new sp2	madamur torque teno virus 2	PX374520	MNB23_243	0.507	2341	2023-07-15	Rattus rattus	oral swab	Madagascar: Manombo Special Reserve	23.08725 S, 47.75661111 E	PRJNA1290322	SAMN49916636	SRR34496718
Aleptorquevirus	Aleptorquevirus_culic1	madamur torque teno virus 14	PX374414	MNB22_045	0.512	2326	2022-10-24	Rattus rattus	oral swab	Madagascar: Manombo Special Reserve	23.092721 S, 47.754917 E	PRJNA1290322	SAMN49916485	SRR34496689
Aleptorquevirus	Aleptorquevirus_culic1	madamur torque teno virus 14	PX374416	MNB23_170	0.51	2326	2023-07-07	Rattus rattus	oral swab	Madagascar: Manombo Special Reserve	23.10005556 S, 47.75291667 E	PRJNA1290322	SAMN49916572	SRR34496672
Aleptorquevirus	Aleptorquevirus_culic1	madamur torque teno virus 14	PX374417	MNB23_183	0.512	2326	2023-07-10	Rattus rattus	oral swab	Madagascar: Manombo Special Reserve	23.09447222 S, 47.73775 E	PRJNA1290322	SAMN49916583	SRR34496776
Aleptorquevirus	Aleptorquevirus_culic1	madamur torque teno virus 14	PX374418	MNB23_210	0.509	2326	2023-07-12	Rattus rattus	oral swab	Madagascar: Manombo Special Reserve	23.10555556 S, 47.75169444 E	PRJNA1290322	SAMN49916608	SRR34496748
Aleptorquevirus	Aleptorquevirus_culic1	madamur torque teno virus 14	PX374419	MNB23_230	0.512	2326	2023-07-14	Rattus rattus	oral swab	Madagascar: Manombo Special Reserve	23.09025 S, 47.75488889 E	PRJNA1290322	SAMN49916624	SRR34496731
Aleptorquevirus	Aleptorquevirus_culic1	madamur torque teno virus 14	PX374420	MNB23_256	0.512	2326	2023-07-17	Rattus rattus	oral swab	Madagascar: Manombo Special Reserve	23.00522222 S, 47.73522222 E	PRJNA1290322	SAMN49916649	SRR34496657
Aleptorquevirus	Aleptorquevirus_culic1	madamur torque teno virus 14	PX374422	MNB22_073	0.512	2327	2022-10-29	Rattus rattus	oral swab	Madagascar: Manombo Special Reserve	23.07566 S, 47.75591 E	PRJNA1290322	SAMN49916513	SRR34496619
Aleptorquevirus	Aleptorquevirus_culic1	madamur torque teno virus 14	PX374423	MNB22_089	0.512	2327	2022-10-31	Rattus rattus	oral swab	Madagascar: Manombo Special Reserve	23.00523103 S, 47.73849299 E	PRJNA1290322	SAMN49916527	SRR34496603
Aleptorquevirus	Aleptorquevirus_culic1	madamur torque teno virus 14	PX374424	MNB22_099	0.511	2327	2022-11-02	Rattus rattus	oral swab	Madagascar: Manombo Special Reserve	23.03005 S, 47.7357 E	PRJNA1290322	SAMN49916537	SRR34496710
Aleptorquevirus	Aleptorquevirus_culic1	madamur torque teno virus 14	PX374425	MNB23_257	0.513	2327	2023-07-18	Rattus rattus	oral swab	Madagascar: Manombo Special Reserve	23.00497222 S, 47.73613889 E	PRJNA1290322	SAMN49916650	SRR34496656
Aleptorquevirus	Aleptorquevirus_culic1	madamur torque teno virus 83	PX374426	MNB22_093	0.515	2328	2022-11-01	Rattus rattus	oral swab	Madagascar: Manombo Special Reserve	23.03005 S, 47.7357 E	PRJNA1290322	SAMN49916531	SRR34496599
Aleptorquevirus	Aleptorquevirus_culic1	madamur torque teno virus 14	PX374427	MNB23_258	0.511	2328	2023-07-18	Rattus rattus	oral swab	Madagascar: Manombo Special Reserve	23.00516667 S, 47.73419444 E	PRJNA1290322	SAMN49916651	SRR34496655
Aleptorquevirus	Aleptorquevirus_culic1	madamur torque teno virus 83	PX374428	MNB22_066	0.516	2329	2022-10-26	Rattus rattus	oral swab	Madagascar: Manombo Special Reserve	23.11099598 S, 47.75050803 E	PRJNA1290322	SAMN49916506	SRR34496627
Aleptorquevirus	Aleptorquevirus_culic1	madamur torque teno virus 65	PX374433	MNB23_258	0.511	2329	2023-07-18	Rattus rattus	oral swab	Madagascar: Manombo Special Reserve	23.00516667 S, 47.73419444 E	PRJNA1290322	SAMN49916651	SRR34496655
Aleptorquevirus	Aleptorquevirus_culic1	madamur torque teno virus 83	PX374434	MNB22_056	0.516	2330	2022-10-25	Rattus rattus	oral swab	Madagascar: Manombo Special Reserve	23.11756999 S, 47.74941998 E	PRJNA1290322	SAMN49916496	SRR34496638
Aleptorquevirus	Aleptorquevirus_culic1	madamur torque teno virus 65	PX374437	MNB22_073	0.512	2330	2022-10-29	Rattus rattus	oral swab	Madagascar: Manombo Special Reserve	23.07566 S, 47.75591 E	PRJNA1290322	SAMN49916513	SRR34496619
Aleptorquevirus	Aleptorquevirus_culic1	madamur torque teno virus 65	PX374438	MNB22_093	0.513	2330	2022-11-01	Rattus rattus	oral swab	Madagascar: Manombo Special Reserve	23.03005 S, 47.7357 E	PRJNA1290322	SAMN49916531	SRR34496599
Aleptorquevirus	Aleptorquevirus_culic1	madamur torque teno virus 65	PX374439	MNB22_099	0.514	2330	2022-11-02	Rattus rattus	oral swab	Madagascar: Manombo Special Reserve	23.03005 S, 47.7357 E	PRJNA1290322	SAMN49916537	SRR34496710
Aleptorquevirus	Aleptorquevirus_culic1	madamur torque teno virus 130	PX374440	MNB23_172	0.537	2330	2023-07-07	Rattus rattus	oral swab	Madagascar: Manombo Special Reserve	23.08547222 S, 47.75702778 E	PRJNA1290322	SAMN49916574	SRR34496670
Aleptorquevirus	Aleptorquevirus_culic1	madamur torque teno virus 83	PX374441	MNB23_183	0.516	2330	2023-07-10	Rattus rattus	oral swab	Madagascar: Manombo Special Reserve	23.09447222 S, 47.73775 E	PRJNA1290322	SAMN49916583	SRR34496776
Aleptorquevirus	Aleptorquevirus_culic1	madamur torque teno virus 65	PX374444	MNB23_215	0.513	2330	2023-07-13	Rattus rattus	oral swab	Madagascar: Manombo Special Reserve	23.08641667 S, 47.75691667 E	PRJNA1290322	SAMN49916613	SRR34496743
Aleptorquevirus	Aleptorquevirus_culic1	madamur torque teno virus 83	PX374445	MNB23_231	0.516	2330	2023-07-14	Rattus rattus	oral swab	Madagascar: Manombo Special Reserve	23.11325 S, 47.74986111 E	PRJNA1290322	SAMN49916625	SRR34496730
Aleptorquevirus	Aleptorquevirus_culic1	madamur torque teno virus 65	PX374446	MNB23_257	0.512	2330	2023-07-18	Rattus rattus	oral swab	Madagascar: Manombo Special Reserve	23.00497222 S, 47.73613889 E	PRJNA1290322	SAMN49916650	SRR34496656
Aleptorquevirus	Aleptorquevirus_culic1	madamur torque teno virus 81	PX374449	MNB22_073	0.541	2331	2022-10-29	Rattus rattus	oral swab	Madagascar: Manombo Special Reserve	23.07566 S, 47.75591 E	PRJNA1290322	SAMN49916513	SRR34496619
Aleptorquevirus	Aleptorquevirus_culic1	madamur torque teno virus 65	PX374453	MNB22_059	0.513	2332	2022-10-25	Rattus rattus	oral swab	Madagascar: Manombo Special Reserve	23.10633397 S, 47.75150296 E	PRJNA1290322	SAMN49916499	SRR34496634
Aleptorquevirus	Aleptorquevirus_culic1	madamur torque teno virus 81	PX374454	MNB22_075	0.544	2332	2022-10-29	Rattus rattus	oral swab	Madagascar: Manombo Special Reserve	23.07566 S, 47.75591 E	PRJNA1290322	SAMN49916515	SRR34496617
Aleptorquevirus	Aleptorquevirus_culic1	madamur torque teno virus 81	PX374455	MNB23_173	0.541	2332	2023-07-07	Rattus rattus	oral swab	Madagascar: Manombo Special Reserve	23.11541667 S, 47.74861111 E	PRJNA1290322	SAMN49916575	SRR34496669
Aleptorquevirus	Aleptorquevirus_culic1	madamur torque teno virus 130	PX374456	MNB23_183	0.539	2332	2023-07-10	Rattus rattus	oral swab	Madagascar: Manombo Special Reserve	23.09447222 S, 47.73775 E	PRJNA1290322	SAMN49916583	SRR34496776
Aleptorquevirus	Aleptorquevirus_culic1	madamur torque teno virus 81	PX374457	MNB22_055	0.541	2333	2022-10-25	Rattus rattus	oral swab	Madagascar: Manombo Special Reserve	23.086839 S, 47.75682497 E	PRJNA1290322	SAMN49916495	SRR34496649
Aleptorquevirus	Aleptorquevirus_culic1	madamur torque teno virus 81	PX374458	MNB22_093	0.541	2333	2022-11-01	Rattus rattus	oral swab	Madagascar: Manombo Special Reserve	23.03005 S, 47.7357 E	PRJNA1290322	SAMN49916531	SRR34496599
Aleptorquevirus	Aleptorquevirus_culic1	madamur torque teno virus 97	PX374461	MNB22_050	0.552	2334	2022-10-25	Rattus rattus	oral swab	Madagascar: Manombo Special Reserve	23.09359398 S, 47.75474198 E	PRJNA1290322	SAMN49916490	SRR34496750
Aleptorquevirus	Aleptorquevirus_culic1	madamur torque teno virus 97	PX374462	MNB22_055	0.552	2334	2022-10-25	Rattus rattus	oral swab	Madagascar: Manombo Special Reserve	23.086839 S, 47.75682497 E	PRJNA1290322	SAMN49916495	SRR34496649
Aleptorquevirus	Aleptorquevirus_culic1	madamur torque teno virus 97	PX374463	MNB22_063	0.552	2335	2022-10-26	Rattus rattus	oral swab	Madagascar: Manombo Special Reserve	23.092721 S, 47.754917 E	PRJNA1290322	SAMN49916503	SRR34496630
Aleptorquevirus	Aleptorquevirus_culic1	madamur torque teno virus 21	PX374464	MNB22_078	0.546	2335	2022-10-29	Rattus rattus	oral swab	Madagascar: Manombo Special Reserve	23.07566 S, 47.75591 E	PRJNA1290322	SAMN49916518	SRR34496613
Aleptorquevirus	Aleptorquevirus_culic1	madamur torque teno virus 97	PX374465	MNB22_093	0.546	2335	2022-11-01	Rattus rattus	oral swab	Madagascar: Manombo Special Reserve	23.03005 S, 47.7357 E	PRJNA1290322	SAMN49916531	SRR34496599
Aleptorquevirus	Aleptorquevirus_culic1	madamur torque teno virus 97	PX374466	MNB22_109	0.548	2335	2022-11-04	Rattus rattus	oral swab	Madagascar: Manombo Special Reserve	23.00487899 S, 47.73659701 E	PRJNA1290322	SAMN49916546	SRR34496701
Aleptorquevirus	Aleptorquevirus_culic1	madamur torque teno virus 97	PX374467	MNB23_202	0.549	2335	2023-07-12	Rattus rattus	oral swab	Madagascar: Manombo Special Reserve	23.09275 S, 47.75486111 E	PRJNA1290322	SAMN49916600	SRR34496757
Aleptorquevirus	Aleptorquevirus_culic1	madamur torque teno virus 97	PX374468	MNB23_203	0.549	2335	2023-07-12	Rattus rattus	oral swab	Madagascar: Manombo Special Reserve	23.08394444 S, 47.75769444 E	PRJNA1290322	SAMN49916601	SRR34496756
Aleptorquevirus	Aleptorquevirus_culic1	madamur torque teno virus 97	PX374469	MNB23_257	0.547	2335	2023-07-18	Rattus rattus	oral swab	Madagascar: Manombo Special Reserve	23.00497222 S, 47.73613889 E	PRJNA1290322	SAMN49916650	SRR34496656
Aleptorquevirus	Aleptorquevirus_culic1	madamur torque teno virus 21	PX374470	MNB22_062	0.544	2336	2022-10-26	Rattus rattus	oral swab	Madagascar: Manombo Special Reserve	23.09229604 S, 47.754831 E	PRJNA1290322	SAMN49916502	SRR34496631
Aleptorquevirus	Aleptorquevirus_culic1	madamur torque teno virus 21	PX374471	MNB22_066	0.544	2336	2022-10-26	Rattus rattus	oral swab	Madagascar: Manombo Special Reserve	23.11099598 S, 47.75050803 E	PRJNA1290322	SAMN49916506	SRR34496627
Aleptorquevirus	Aleptorquevirus_culic1	madamur torque teno virus 97	PX374472	MNB22_095	0.551	2336	2022-11-01	Rattus rattus	oral swab	Madagascar: Manombo Special Reserve	23.02876 S, 47.73153 E	PRJNA1290322	SAMN49916533	SRR34496597
Aleptorquevirus	Aleptorquevirus_culic1	madamur torque teno virus 97	PX374473	MNB23_208	0.549	2336	2023-07-12	Rattus rattus	oral swab	Madagascar: Manombo Special Reserve	23.10727778 S, 47.75130556 E	PRJNA1290322	SAMN49916606	SRR34496751
Aleptorquevirus	Aleptorquevirus_culic1	madamur torque teno virus 21	PX374474	MNB23_213	0.545	2336	2023-07-13	Rattus rattus	oral swab	Madagascar: Manombo Special Reserve	23.09275 S, 47.75486111 E	PRJNA1290322	SAMN49916611	SRR34496745
Aleptorquevirus	Aleptorquevirus_culic1	madamur torque teno virus 21	PX374475	MNB23_229	0.544	2336	2023-07-14	Rattus rattus	oral swab	Madagascar: Manombo Special Reserve	23.08944444 S, 47.755 E	PRJNA1290322	SAMN49916623	SRR34496732
Aleptorquevirus	Aleptorquevirus_culic1	madamur torque teno virus 97	PX374476	MNB23_230	0.549	2336	2023-07-14	Rattus rattus	oral swab	Madagascar: Manombo Special Reserve	23.09025 S, 47.75488889 E	PRJNA1290322	SAMN49916624	SRR34496731
Aleptorquevirus	Aleptorquevirus_culic1	madamur torque teno virus 97	PX374477	MNB23_231	0.547	2336	2023-07-14	Rattus rattus	oral swab	Madagascar: Manombo Special Reserve	23.11325 S, 47.74986111 E	PRJNA1290322	SAMN49916625	SRR34496730
Aleptorquevirus	Aleptorquevirus_culic1	madamur torque teno virus 21	PX374478	MNB23_258	0.544	2336	2023-07-18	Rattus rattus	oral swab	Madagascar: Manombo Special Reserve	23.00516667 S, 47.73419444 E	PRJNA1290322	SAMN49916651	SRR34496655
Aleptorquevirus	Aleptorquevirus_culic1	madamur torque teno virus 62	PX374479	MNB22_055	0.54	2337	2022-10-25	Rattus rattus	oral swab	Madagascar: Manombo Special Reserve	23.086839 S, 47.75682497 E	PRJNA1290322	SAMN49916495	SRR34496649
Aleptorquevirus	Aleptorquevirus_culic1	madamur torque teno virus 97	PX374480	MNB22_070	0.553	2337	2022-10-27	Rattus rattus	oral swab	Madagascar: Manombo Special Reserve	23.11584298 S, 47.74877499 E	PRJNA1290322	SAMN49916510	SRR34496622
Aleptorquevirus	Aleptorquevirus_culic1	madamur torque teno virus 21	PX374481	MNB22_093	0.546	2337	2022-11-01	Rattus rattus	oral swab	Madagascar: Manombo Special Reserve	23.03005 S, 47.7357 E	PRJNA1290322	SAMN49916531	SRR34496599
Aleptorquevirus	Aleptorquevirus_culic1	madamur torque teno virus 21	PX374482	MNB22_109	0.546	2337	2022-11-04	Rattus rattus	oral swab	Madagascar: Manombo Special Reserve	23.00487899 S, 47.73659701 E	PRJNA1290322	SAMN49916546	SRR34496701
Aleptorquevirus	Aleptorquevirus_culic1	madamur torque teno virus 62	PX374483	MNB22_113	0.542	2337	2022-11-04	Rattus rattus	oral swab	Madagascar: Manombo Special Reserve	22.97178 S, 47.75272 E	PRJNA1290322	SAMN49916550	SRR34496696
Aleptorquevirus	Aleptorquevirus_culic1	madamur torque teno virus 21	PX374484	MNB23_172	0.545	2337	2023-07-07	Rattus rattus	oral swab	Madagascar: Manombo Special Reserve	23.08547222 S, 47.75702778 E	PRJNA1290322	SAMN49916574	SRR34496670
Aleptorquevirus	Aleptorquevirus_culic1	madamur torque teno virus 62	PX374485	MNB23_184	0.54	2337	2023-07-10	Rattus rattus	oral swab	Madagascar: Manombo Special Reserve	23.0985 S, 47.75458333 E	PRJNA1290322	SAMN49916584	SRR34496775
Aleptorquevirus	Aleptorquevirus_culic1	madamur torque teno virus 62	PX374486	MNB23_203	0.54	2337	2023-07-12	Rattus rattus	oral swab	Madagascar: Manombo Special Reserve	23.08394444 S, 47.75769444 E	PRJNA1290322	SAMN49916601	SRR34496756
Aleptorquevirus	Aleptorquevirus_culic1	madamur torque teno virus 62	PX374487	MNB23_220	0.541	2337	2023-07-13	Rattus rattus	oral swab	Madagascar: Manombo Special Reserve	23.11625 S, 47.74897222 E	PRJNA1290322	SAMN49916617	SRR34496738
Aleptorquevirus	Aleptorquevirus_culic1	madamur torque teno virus 102	PX374488	MNB23_231	0.521	2337	2023-07-14	Rattus rattus	oral swab	Madagascar: Manombo Special Reserve	23.11325 S, 47.74986111 E	PRJNA1290322	SAMN49916625	SRR34496730
Aleptorquevirus	Aleptorquevirus_culic1	madamur torque teno virus 62	PX374489	MNB23_257	0.542	2337	2023-07-18	Rattus rattus	oral swab	Madagascar: Manombo Special Reserve	23.00497222 S, 47.73613889 E	PRJNA1290322	SAMN49916650	SRR34496656
Aleptorquevirus	Aleptorquevirus_culic1	madamur torque teno virus 102	PX374490	MNB22_079	0.522	2338	2022-10-29	Rattus rattus	oral swab	Madagascar: Manombo Special Reserve	23.07566 S, 47.75591 E	PRJNA1290322	SAMN49916519	SRR34496612
Aleptorquevirus	Aleptorquevirus_culic1	madamur torque teno virus 21	PX374491	MNB22_105	0.544	2338	2022-11-03	Rattus rattus	oral swab	Madagascar: Manombo Special Reserve	23.00507798 S, 47.73566896 E	PRJNA1290322	SAMN49916543	SRR34496704
Aleptorquevirus	Aleptorquevirus_culic1	madamur torque teno virus 102	PX374496	MNB22_071	0.523	2339	2022-10-28	Rattus rattus	oral swab	Madagascar: Manombo Special Reserve	23.09191802 S, 47.754673 E	PRJNA1290322	SAMN49916511	SRR34496621
Aleptorquevirus	Aleptorquevirus_culic1	madamur torque teno virus 62	PX374499	MNB22_093	0.54	2339	2022-11-01	Rattus rattus	oral swab	Madagascar: Manombo Special Reserve	23.03005 S, 47.7357 E	PRJNA1290322	SAMN49916531	SRR34496599
Aleptorquevirus	Aleptorquevirus_culic1	madamur torque teno virus 102	PX374502	MNB23_187	0.521	2339	2023-07-10	Rattus rattus	oral swab	Madagascar: Manombo Special Reserve	23.11761111 S, 47.74933333 E	PRJNA1290322	SAMN49916587	SRR34496771
Aleptorquevirus	Aleptorquevirus_culic1	madamur torque teno virus 101	PX374521	MNB23_206	0.506	2351	2023-07-12	Rattus rattus	oral swab	Madagascar: Manombo Special Reserve	23.10555556 S, 47.75169444 E	PRJNA1290322	SAMN49916604	SRR34496753
Aleptorquevirus	Aleptorquevirus_culic1	madamur torque teno virus 101	PX374522	MNB23_186	0.506	2352	2023-07-10	Rattus rattus	oral swab	Madagascar: Manombo Special Reserve	23.11683333 S, 47.74958333 E	PRJNA1290322	SAMN49916586	SRR34496773
Aleptorquevirus	Aleptorquevirus_culic1	madamur torque teno virus 92	PX374523	MNB23_244	0.512	2352	2023-07-15	Rattus rattus	oral swab	Madagascar: Manombo Special Reserve	23.08944444 S, 47.755 E	PRJNA1290322	SAMN49916637	SRR34496716
Aleptorquevirus	Aleptorquevirus_culic1	madamur torque teno virus 101	PX374524	MNB23_257	0.504	2352	2023-07-18	Rattus rattus	oral swab	Madagascar: Manombo Special Reserve	23.00497222 S, 47.73613889 E	PRJNA1290322	SAMN49916650	SRR34496656
Aleptorquevirus	Aleptorquevirus_culic1	madamur torque teno virus 92	PX374525	MNB22_056	0.512	2353	2022-10-25	Rattus rattus	oral swab	Madagascar: Manombo Special Reserve	23.11756999 S, 47.74941998 E	PRJNA1290322	SAMN49916496	SRR34496638
Aleptorquevirus	Aleptorquevirus_culic1	madamur torque teno virus 101	PX374526	MNB23_184	0.503	2353	2023-07-10	Rattus rattus	oral swab	Madagascar: Manombo Special Reserve	23.0985 S, 47.75458333 E	PRJNA1290322	SAMN49916584	SRR34496775
Aleptorquevirus	Aleptorquevirus_culic1	madamur torque teno virus 92	PX374527	MNB23_215	0.509	2353	2023-07-13	Rattus rattus	oral swab	Madagascar: Manombo Special Reserve	23.08641667 S, 47.75691667 E	PRJNA1290322	SAMN49916613	SRR34496743
Aleptorquevirus	Aleptorquevirus_culic1	madamur torque teno virus 92	PX374528	MNB23_257	0.51	2353	2023-07-18	Rattus rattus	oral swab	Madagascar: Manombo Special Reserve	23.00497222 S, 47.73613889 E	PRJNA1290322	SAMN49916650	SRR34496656
Aleptorquevirus	Aleptorquevirus_culic1	madamur torque teno virus 92	PX374529	MNB23_188	0.512	2354	2023-07-10	Rattus rattus	oral swab	Madagascar: Manombo Special Reserve	23.11152778 S, 47.75030556 E	PRJNA1290322	SAMN49916588	SRR34496770
New genus1	New genus1_new sp1	madamur torque teno virus 18	PX373914	MNB22_090	0.482	2054	2022-10-31	Rattus rattus	oral swab	Madagascar: Manombo Special Reserve	23.02876 S, 47.73153 E	PRJNA1290322	SAMN49916528	SRR34496602
Rhotorquevirus	Rhotorquevirus new sp1	madamur torque teno virus 86	PX373916	MNB22_114	0.474	2276	2022-11-04	Rattus rattus	oral swab	Madagascar: Manombo Special Reserve	22.99509 S, 47.74294 E	PRJNA1290322	SAMN49916551	SRR34496695
Rhotorquevirus	Rhotorquevirus new sp1	madamur torque teno virus 86	PX373917	MNB22_095	0.471	2278	2022-11-01	Rattus rattus	oral swab	Madagascar: Manombo Special Reserve	23.02876 S, 47.73153 E	PRJNA1290322	SAMN49916533	SRR34496597
Rhotorquevirus	Rhotorquevirus new sp1	madamur torque teno virus 86	PX373918	MNB23_204	0.475	2278	2023-07-12	Rattus rattus	oral swab	Madagascar: Manombo Special Reserve	23.08725 S, 47.75661111 E	PRJNA1290322	SAMN49916602	SRR34496755
Rhotorquevirus	Rhotorquevirus new sp1	madamur torque teno virus 86	PX373919	MNB23_210	0.475	2278	2023-07-12	Rattus rattus	oral swab	Madagascar: Manombo Special Reserve	23.10555556 S, 47.75169444 E	PRJNA1290322	SAMN49916608	SRR34496748
Rhotorquevirus	Rhotorquevirus new sp1	madamur torque teno virus 86	PX373920	MNB23_233	0.475	2278	2023-07-14	Rattus rattus	oral swab	Madagascar: Manombo Special Reserve	23.11383333 S, 47.74947222 E	PRJNA1290322	SAMN49916627	SRR34496727
Rhotorquevirus	Rhotorquevirus new sp1	madamur torque teno virus 86	PX373921	MNB22_073	0.473	2279	2022-10-29	Rattus rattus	oral swab	Madagascar: Manombo Special Reserve	23.07566 S, 47.75591 E	PRJNA1290322	SAMN49916513	SRR34496619
Rhotorquevirus	Rhotorquevirus new sp1	madamur torque teno virus 86	PX373922	MNB22_103	0.471	2279	2022-11-02	Rattus rattus	oral swab	Madagascar: Manombo Special Reserve	23.02876 S, 47.73153 E	PRJNA1290322	SAMN49916541	SRR34496706
Rhotorquevirus	Rhotorquevirus new sp1	madamur torque teno virus 86	PX373923	MNB23_167	0.476	2279	2023-07-07	Rattus rattus	oral swab	Madagascar: Manombo Special Reserve	23.10247222 S, 47.75180556 E	PRJNA1290322	SAMN49916569	SRR34496675
Rhotorquevirus	Rhotorquevirus new sp1	madamur torque teno virus 86	PX373924	MNB23_190	0.474	2279	2023-07-10	Rattus rattus	oral swab	Madagascar: Manombo Special Reserve	23.11683333 S, 47.74958333 E	PRJNA1290322	SAMN49916590	SRR34496768
Rhotorquevirus	Rhotorquevirus new sp1	madamur torque teno virus 86	PX373925	MNB23_231	0.475	2279	2023-07-14	Rattus rattus	oral swab	Madagascar: Manombo Special Reserve	23.11325 S, 47.74986111 E	PRJNA1290322	SAMN49916625	SRR34496730
Rhotorquevirus	Rhotorquevirus new sp1	madamur torque teno virus 86	PX373926	MNB22_125	0.475	2280	2022-11-06	Rattus rattus	oral swab	Madagascar: Manombo Special Reserve	22.99509 S, 47.74294 E	PRJNA1290322	SAMN49916561	SRR34496684
Rhotorquevirus	Rhotorquevirus new sp1	madamur torque teno virus 86	PX373927	MNB23_258	0.479	2280	2023-07-18	Rattus rattus	oral swab	Madagascar: Manombo Special Reserve	23.00516667 S, 47.73419444 E	PRJNA1290322	SAMN49916651	SRR34496655
Rhotorquevirus	Rhotorquevirus new sp1	madamur torque teno virus 89	PX373936	MNB22_043	0.461	2282	2022-10-24	Rattus rattus	oral swab	Madagascar: Manombo Special Reserve	23.092721 S, 47.754917 E	PRJNA1290322	SAMN49916483	SRR34496711
Rhotorquevirus	Rhotorquevirus new sp1	madamur torque teno virus 68	PX373937	MNB22_045	0.462	2282	2022-10-24	Rattus rattus	oral swab	Madagascar: Manombo Special Reserve	23.092721 S, 47.754917 E	PRJNA1290322	SAMN49916485	SRR34496689
Rhotorquevirus	Rhotorquevirus new sp1	madamur torque teno virus 89	PX373938	MNB22_049	0.46	2282	2022-10-25	Rattus rattus	oral swab	Madagascar: Manombo Special Reserve	23.09479603 S, 47.75431802 E	PRJNA1290322	SAMN49916489	SRR34496761
Rhotorquevirus	Rhotorquevirus new sp1	madamur torque teno virus 68	PX373939	MNB22_059	0.461	2282	2022-10-25	Rattus rattus	oral swab	Madagascar: Manombo Special Reserve	23.10633397 S, 47.75150296 E	PRJNA1290322	SAMN49916499	SRR34496634
Rhotorquevirus	Rhotorquevirus new sp1	madamur torque teno virus 68	PX373940	MNB22_064	0.459	2282	2022-10-26	Rattus rattus	oral swab	Madagascar: Manombo Special Reserve	23.11099598 S, 47.75050803 E	PRJNA1290322	SAMN49916504	SRR34496629
Rhotorquevirus	Rhotorquevirus new sp1	madamur torque teno virus 98	PX373941	MNB22_071	0.455	2282	2022-10-28	Rattus rattus	oral swab	Madagascar: Manombo Special Reserve	23.09191802 S, 47.754673 E	PRJNA1290322	SAMN49916511	SRR34496621
Rhotorquevirus	Rhotorquevirus new sp1	madamur torque teno virus 68	PX373942	MNB22_073	0.455	2282	2022-10-29	Rattus rattus	oral swab	Madagascar: Manombo Special Reserve	23.07566 S, 47.75591 E	PRJNA1290322	SAMN49916513	SRR34496619
Rhotorquevirus	Rhotorquevirus new sp1	madamur torque teno virus 63	PX373943	MNB22_073	0.453	2282	2022-10-29	Rattus rattus	oral swab	Madagascar: Manombo Special Reserve	23.07566 S, 47.75591 E	PRJNA1290322	SAMN49916513	SRR34496619
Rhotorquevirus	Rhotorquevirus new sp1	madamur torque teno virus 98	PX373944	MNB22_075	0.454	2282	2022-10-29	Rattus rattus	oral swab	Madagascar: Manombo Special Reserve	23.07566 S, 47.75591 E	PRJNA1290322	SAMN49916515	SRR34496617
Rhotorquevirus	Rhotorquevirus new sp1	madamur torque teno virus 89	PX373945	MNB22_077	0.462	2282	2022-10-29	Rattus rattus	oral swab	Madagascar: Manombo Special Reserve	23.07566 S, 47.75591 E	PRJNA1290322	SAMN49916517	SRR34496614
Rhotorquevirus	Rhotorquevirus new sp1	madamur torque teno virus 86	PX373946	MNB22_077	0.475	2282	2022-10-29	Rattus rattus	oral swab	Madagascar: Manombo Special Reserve	23.07566 S, 47.75591 E	PRJNA1290322	SAMN49916517	SRR34496614
Rhotorquevirus	Rhotorquevirus new sp1	madamur torque teno virus 68	PX373947	MNB22_079	0.46	2282	2022-10-29	Rattus rattus	oral swab	Madagascar: Manombo Special Reserve	23.07566 S, 47.75591 E	PRJNA1290322	SAMN49916519	SRR34496612
Rhotorquevirus	Rhotorquevirus new sp1	madamur torque teno virus 22	PX373948	MNB22_089	0.462	2282	2022-10-31	Rattus rattus	oral swab	Madagascar: Manombo Special Reserve	23.00523103 S, 47.73849299 E	PRJNA1290322	SAMN49916527	SRR34496603
Rhotorquevirus	Rhotorquevirus new sp1	madamur torque teno virus 114	PX373949	MNB22_091	0.463	2282	2022-11-01	Rattus rattus	oral swab	Madagascar: Manombo Special Reserve	23.00480397 S, 47.73936999 E	PRJNA1290322	SAMN49916529	SRR34496601
Rhotorquevirus	Rhotorquevirus new sp1	madamur torque teno virus 61	PX373951	MNB22_098	0.456	2282	2022-11-02	Rattus rattus	oral swab	Madagascar: Manombo Special Reserve	23.00493004 S, 47.74451296 E	PRJNA1290322	SAMN49916536	SRR34496712
Rhotorquevirus	Rhotorquevirus new sp1	madamur torque teno virus 114	PX373952	MNB22_101	0.457	2282	2022-11-02	Rattus rattus	oral swab	Madagascar: Manombo Special Reserve	23.03005 S, 47.7357 E	PRJNA1290322	SAMN49916539	SRR34496708
Rhotorquevirus	Rhotorquevirus new sp1	madamur torque teno virus 114	PX373953	MNB22_103	0.457	2282	2022-11-02	Rattus rattus	oral swab	Madagascar: Manombo Special Reserve	23.02876 S, 47.73153 E	PRJNA1290322	SAMN49916541	SRR34496706
Rhotorquevirus	Rhotorquevirus new sp1	madamur torque teno virus 23	PX373954	MNB22_109	0.455	2282	2022-11-04	Rattus rattus	oral swab	Madagascar: Manombo Special Reserve	23.00487899 S, 47.73659701 E	PRJNA1290322	SAMN49916546	SRR34496701
Rhotorquevirus	Rhotorquevirus new sp1	madamur torque teno virus 61	PX373955	MNB22_119	0.454	2282	2022-11-05	Rattus rattus	oral swab	Madagascar: Manombo Special Reserve	22.99509 S, 47.74294 E	PRJNA1290322	SAMN49916555	SRR34496691
Rhotorquevirus	Rhotorquevirus new sp1	madamur torque teno virus 61	PX373956	MNB23_163	0.457	2282	2023-07-07	Rattus rattus	oral swab	Madagascar: Manombo Special Reserve	23.08316667 S, 47.75822222 E	PRJNA1290322	SAMN49916565	SRR34496680
Rhotorquevirus	Rhotorquevirus new sp1	madamur torque teno virus 98	PX373957	MNB23_165	0.454	2282	2023-07-07	Rattus rattus	oral swab	Madagascar: Manombo Special Reserve	23.09105556 S, 47.75475 E	PRJNA1290322	SAMN49916567	SRR34496677
Rhotorquevirus	Rhotorquevirus new sp1	madamur torque teno virus 61	PX373958	MNB23_166	0.458	2282	2023-07-07	Rattus rattus	oral swab	Madagascar: Manombo Special Reserve	23.09025 S, 47.75488889 E	PRJNA1290322	SAMN49916568	SRR34496676
Rhotorquevirus	Rhotorquevirus new sp1	madamur torque teno virus 61	PX373959	MNB23_167	0.46	2282	2023-07-07	Rattus rattus	oral swab	Madagascar: Manombo Special Reserve	23.10247222 S, 47.75180556 E	PRJNA1290322	SAMN49916569	SRR34496675
Rhotorquevirus	Rhotorquevirus new sp1	madamur torque teno virus 19	PX373961	MNB23_172	0.456	2282	2023-07-07	Rattus rattus	oral swab	Madagascar: Manombo Special Reserve	23.08547222 S, 47.75702778 E	PRJNA1290322	SAMN49916574	SRR34496670
Rhotorquevirus	Rhotorquevirus new sp1	madamur torque teno virus 123	PX373964	MNB23_188	0.458	2282	2023-07-10	Rattus rattus	oral swab	Madagascar: Manombo Special Reserve	23.11152778 S, 47.75030556 E	PRJNA1290322	SAMN49916588	SRR34496770
Rhotorquevirus	Rhotorquevirus new sp1	madamur torque teno virus 123	PX373965	MNB23_189	0.458	2282	2023-07-10	Rattus rattus	oral swab	Madagascar: Manombo Special Reserve	23.11152778 S, 47.75030556 E	PRJNA1290322	SAMN49916589	SRR34496769
Rhotorquevirus	Rhotorquevirus new sp1	madamur torque teno virus 61	PX373966	MNB23_229	0.456	2282	2023-07-14	Rattus rattus	oral swab	Madagascar: Manombo Special Reserve	23.08944444 S, 47.755 E	PRJNA1290322	SAMN49916623	SRR34496732
Rhotorquevirus	Rhotorquevirus new sp1	madamur torque teno virus 89	PX373967	MNB23_231	0.456	2282	2023-07-14	Rattus rattus	oral swab	Madagascar: Manombo Special Reserve	23.11325 S, 47.74986111 E	PRJNA1290322	SAMN49916625	SRR34496730
Rhotorquevirus	Rhotorquevirus new sp1	madamur torque teno virus 89	PX373968	MNB23_249	0.457	2282	2023-07-16	Rattus rattus	oral swab	Madagascar: Manombo Special Reserve	23.05761111 S, 47.71580556 E	PRJNA1290322	SAMN49916642	SRR34496665
Rhotorquevirus	Rhotorquevirus new sp1	madamur torque teno virus 63	PX373970	MNB22_064	0.456	2283	2022-10-26	Rattus rattus	oral swab	Madagascar: Manombo Special Reserve	23.11099598 S, 47.75050803 E	PRJNA1290322	SAMN49916504	SRR34496629
Rhotorquevirus	Rhotorquevirus new sp1	madamur torque teno virus 122	PX373971	MNB22_091	0.471	2283	2022-11-01	Rattus rattus	oral swab	Madagascar: Manombo Special Reserve	23.00480397 S, 47.73936999 E	PRJNA1290322	SAMN49916529	SRR34496601
Rhotorquevirus	Rhotorquevirus new sp1	madamur torque teno virus 63	PX373972	MNB22_098	0.455	2283	2022-11-02	Rattus rattus	oral swab	Madagascar: Manombo Special Reserve	23.00493004 S, 47.74451296 E	PRJNA1290322	SAMN49916536	SRR34496712
Rhotorquevirus	Rhotorquevirus new sp1	madamur torque teno virus 15	PX373973	MNB22_103	0.468	2283	2022-11-02	Rattus rattus	oral swab	Madagascar: Manombo Special Reserve	23.02876 S, 47.73153 E	PRJNA1290322	SAMN49916541	SRR34496706
Rhotorquevirus	Rhotorquevirus new sp1	madamur torque teno virus 13	PX373974	MNB22_113	0.467	2283	2022-11-04	Rattus rattus	oral swab	Madagascar: Manombo Special Reserve	22.97178 S, 47.75272 E	PRJNA1290322	SAMN49916550	SRR34496696
Rhotorquevirus	Rhotorquevirus new sp1	madamur torque teno virus 63	PX373975	MNB22_124	0.463	2283	2022-11-06	Rattus rattus	oral swab	Madagascar: Manombo Special Reserve	23.00683 S, 47.74935 E	PRJNA1290322	SAMN49916560	SRR34496685
Rhotorquevirus	Rhotorquevirus new sp1	madamur torque teno virus 61	PX373976	MNB23_165	0.459	2283	2023-07-07	Rattus rattus	oral swab	Madagascar: Manombo Special Reserve	23.09105556 S, 47.75475 E	PRJNA1290322	SAMN49916567	SRR34496677
Rhotorquevirus	Rhotorquevirus new sp1	madamur torque teno virus 68	PX373977	MNB23_172	0.456	2283	2023-07-07	Rattus rattus	oral swab	Madagascar: Manombo Special Reserve	23.08547222 S, 47.75702778 E	PRJNA1290322	SAMN49916574	SRR34496670
Rhotorquevirus	Rhotorquevirus new sp1	madamur torque teno virus 70	PX373978	MNB23_178	0.477	2283	2023-07-10	Rattus rattus	oral swab	Madagascar: Manombo Special Reserve	23.09105556 S, 47.75475 E	PRJNA1290322	SAMN49916578	SRR34496781
Rhotorquevirus	Rhotorquevirus new sp1	madamur torque teno virus 63	PX373979	MNB23_187	0.456	2283	2023-07-10	Rattus rattus	oral swab	Madagascar: Manombo Special Reserve	23.11761111 S, 47.74933333 E	PRJNA1290322	SAMN49916587	SRR34496771
Rhotorquevirus	Rhotorquevirus new sp1	madamur torque teno virus 70	PX373980	MNB23_188	0.474	2283	2023-07-10	Rattus rattus	oral swab	Madagascar: Manombo Special Reserve	23.11152778 S, 47.75030556 E	PRJNA1290322	SAMN49916588	SRR34496770
Rhotorquevirus	Rhotorquevirus new sp1	madamur torque teno virus 70	PX373981	MNB23_209	0.476	2283	2023-07-12	Rattus rattus	oral swab	Madagascar: Manombo Special Reserve	23.11761111 S, 47.74933333 E	PRJNA1290322	SAMN49916607	SRR34496749
Rhotorquevirus	Rhotorquevirus new sp1	madamur torque teno virus 70	PX373982	MNB22_043	0.467	2284	2022-10-24	Rattus rattus	oral swab	Madagascar: Manombo Special Reserve	23.092721 S, 47.754917 E	PRJNA1290322	SAMN49916483	SRR34496711
Rhotorquevirus	Rhotorquevirus new sp1	madamur torque teno virus 59	PX373983	MNB22_059	0.463	2284	2022-10-25	Rattus rattus	oral swab	Madagascar: Manombo Special Reserve	23.10633397 S, 47.75150296 E	PRJNA1290322	SAMN49916499	SRR34496634
Rhotorquevirus	Rhotorquevirus new sp1	madamur torque teno virus 122	PX373984	MNB22_063	0.473	2284	2022-10-26	Rattus rattus	oral swab	Madagascar: Manombo Special Reserve	23.092721 S, 47.754917 E	PRJNA1290322	SAMN49916503	SRR34496630
Rhotorquevirus	Rhotorquevirus new sp1	madamur torque teno virus 70	PX373985	MNB22_068	0.467	2284	2022-10-27	Rattus rattus	oral swab	Madagascar: Manombo Special Reserve	23.11370501 S, 47.74967596 E	PRJNA1290322	SAMN49916508	SRR34496624
Rhotorquevirus	Rhotorquevirus new sp1	madamur torque teno virus 53	PX373986	MNB22_071	0.472	2284	2022-10-28	Rattus rattus	oral swab	Madagascar: Manombo Special Reserve	23.09191802 S, 47.754673 E	PRJNA1290322	SAMN49916511	SRR34496621
Rhotorquevirus	Rhotorquevirus new sp1	madamur torque teno virus 53	PX373987	MNB22_075	0.472	2284	2022-10-29	Rattus rattus	oral swab	Madagascar: Manombo Special Reserve	23.07566 S, 47.75591 E	PRJNA1290322	SAMN49916515	SRR34496617
Rhotorquevirus	Rhotorquevirus new sp1	madamur torque teno virus 115	PX373988	MNB22_097	0.474	2284	2022-11-02	Rattus rattus	oral swab	Madagascar: Manombo Special Reserve	23.00525098 S, 47.73477201 E	PRJNA1290322	SAMN49916535	SRR34496713
Rhotorquevirus	Rhotorquevirus new sp1	madamur torque teno virus 79	PX373989	MNB22_105	0.481	2284	2022-11-03	Rattus rattus	oral swab	Madagascar: Manombo Special Reserve	23.00507798 S, 47.73566896 E	PRJNA1290322	SAMN49916543	SRR34496704
Rhotorquevirus	Rhotorquevirus new sp1	madamur torque teno virus 63	PX373990	MNB22_105	0.457	2284	2022-11-03	Rattus rattus	oral swab	Madagascar: Manombo Special Reserve	23.00507798 S, 47.73566896 E	PRJNA1290322	SAMN49916543	SRR34496704
Rhotorquevirus	Rhotorquevirus new sp1	madamur torque teno virus 16	PX373991	MNB22_109	0.479	2284	2022-11-04	Rattus rattus	oral swab	Madagascar: Manombo Special Reserve	23.00487899 S, 47.73659701 E	PRJNA1290322	SAMN49916546	SRR34496701
Rhotorquevirus	Rhotorquevirus new sp1	madamur torque teno virus 90	PX373992	MNB23_207	0.481	2284	2023-07-12	Rattus rattus	oral swab	Madagascar: Manombo Special Reserve	23.10638889 S, 47.75144444 E	PRJNA1290322	SAMN49916605	SRR34496752
Rhotorquevirus	Rhotorquevirus new sp1	madamur torque teno virus 53	PX373993	MNB23_215	0.473	2284	2023-07-13	Rattus rattus	oral swab	Madagascar: Manombo Special Reserve	23.08641667 S, 47.75691667 E	PRJNA1290322	SAMN49916613	SRR34496743
Rhotorquevirus	Rhotorquevirus new sp1	madamur torque teno virus 53	PX373994	MNB23_231	0.482	2284	2023-07-14	Rattus rattus	oral swab	Madagascar: Manombo Special Reserve	23.11325 S, 47.74986111 E	PRJNA1290322	SAMN49916625	SRR34496730
Rhotorquevirus	Rhotorquevirus new sp1	madamur torque teno virus 90	PX373995	MNB22_042	0.477	2285	2022-10-24	Rattus rattus	oral swab	Madagascar: Manombo Special Reserve	23.092721 S, 47.754917 E	PRJNA1290322	SAMN49916482	SRR34496604
Rhotorquevirus	Rhotorquevirus new sp1	madamur torque teno virus 52	PX373996	MNB22_051	0.466	2285	2022-10-25	Rattus rattus	oral swab	Madagascar: Manombo Special Reserve	23.092721 S, 47.754917 E	PRJNA1290322	SAMN49916491	SRR34496739
Rhotorquevirus	Rhotorquevirus new sp1	madamur torque teno virus 53	PX373997	MNB22_051	0.469	2285	2022-10-25	Rattus rattus	oral swab	Madagascar: Manombo Special Reserve	23.092721 S, 47.754917 E	PRJNA1290322	SAMN49916491	SRR34496739
Rhotorquevirus	Rhotorquevirus new sp1	madamur torque teno virus 59	PX373998	MNB22_055	0.46	2285	2022-10-25	Rattus rattus	oral swab	Madagascar: Manombo Special Reserve	23.086839 S, 47.75682497 E	PRJNA1290322	SAMN49916495	SRR34496649
Rhotorquevirus	Rhotorquevirus new sp1	madamur torque teno virus 53	PX373999	MNB22_063	0.47	2285	2022-10-26	Rattus rattus	oral swab	Madagascar: Manombo Special Reserve	23.092721 S, 47.754917 E	PRJNA1290322	SAMN49916503	SRR34496630
Rhotorquevirus	Rhotorquevirus new sp1	madamur torque teno virus 52	PX374000	MNB22_063	0.466	2285	2022-10-26	Rattus rattus	oral swab	Madagascar: Manombo Special Reserve	23.092721 S, 47.754917 E	PRJNA1290322	SAMN49916503	SRR34496630
Rhotorquevirus	Rhotorquevirus new sp1	madamur torque teno virus 53	PX374001	MNB22_068	0.468	2285	2022-10-27	Rattus rattus	oral swab	Madagascar: Manombo Special Reserve	23.11370501 S, 47.74967596 E	PRJNA1290322	SAMN49916508	SRR34496624
Rhotorquevirus	Rhotorquevirus new sp1	madamur torque teno virus 90	PX374002	MNB22_072	0.48	2285	2022-10-29	Rattus rattus	oral swab	Madagascar: Manombo Special Reserve	23.07566 S, 47.75591 E	PRJNA1290322	SAMN49916512	SRR34496620
Rhotorquevirus	Rhotorquevirus new sp1	madamur torque teno virus 70	PX374003	MNB22_073	0.47	2285	2022-10-29	Rattus rattus	oral swab	Madagascar: Manombo Special Reserve	23.07566 S, 47.75591 E	PRJNA1290322	SAMN49916513	SRR34496619
Rhotorquevirus	Rhotorquevirus new sp1	madamur torque teno virus 90	PX374004	MNB22_073	0.478	2285	2022-10-29	Rattus rattus	oral swab	Madagascar: Manombo Special Reserve	23.07566 S, 47.75591 E	PRJNA1290322	SAMN49916513	SRR34496619
Rhotorquevirus	Rhotorquevirus new sp1	madamur torque teno virus 69	PX374005	MNB22_089	0.474	2285	2022-10-31	Rattus rattus	oral swab	Madagascar: Manombo Special Reserve	23.00523103 S, 47.73849299 E	PRJNA1290322	SAMN49916527	SRR34496603
Rhotorquevirus	Rhotorquevirus new sp1	madamur torque teno virus 79	PX374007	MNB22_093	0.477	2285	2022-11-01	Rattus rattus	oral swab	Madagascar: Manombo Special Reserve	23.03005 S, 47.7357 E	PRJNA1290322	SAMN49916531	SRR34496599
Rhotorquevirus	Rhotorquevirus new sp1	madamur torque teno virus 59	PX374008	MNB22_097	0.463	2285	2022-11-02	Rattus rattus	oral swab	Madagascar: Manombo Special Reserve	23.00525098 S, 47.73477201 E	PRJNA1290322	SAMN49916535	SRR34496713
Rhotorquevirus	Rhotorquevirus new sp1	madamur torque teno virus 52	PX374009	MNB22_098	0.463	2285	2022-11-02	Rattus rattus	oral swab	Madagascar: Manombo Special Reserve	23.00493004 S, 47.74451296 E	PRJNA1290322	SAMN49916536	SRR34496712
Rhotorquevirus	Rhotorquevirus new sp1	madamur torque teno virus 115	PX374010	MNB22_098	0.474	2285	2022-11-02	Rattus rattus	oral swab	Madagascar: Manombo Special Reserve	23.00493004 S, 47.74451296 E	PRJNA1290322	SAMN49916536	SRR34496712
Rhotorquevirus	Rhotorquevirus new sp1	madamur torque teno virus 69	PX374011	MNB22_099	0.476	2285	2022-11-02	Rattus rattus	oral swab	Madagascar: Manombo Special Reserve	23.03005 S, 47.7357 E	PRJNA1290322	SAMN49916537	SRR34496710
Rhotorquevirus	Rhotorquevirus new sp1	madamur torque teno virus 53	PX374012	MNB22_101	0.474	2285	2022-11-02	Rattus rattus	oral swab	Madagascar: Manombo Special Reserve	23.03005 S, 47.7357 E	PRJNA1290322	SAMN49916539	SRR34496708
Rhotorquevirus	Rhotorquevirus new sp1	madamur torque teno virus 79	PX374013	MNB22_103	0.479	2285	2022-11-02	Rattus rattus	oral swab	Madagascar: Manombo Special Reserve	23.02876 S, 47.73153 E	PRJNA1290322	SAMN49916541	SRR34496706
Rhotorquevirus	Rhotorquevirus new sp1	madamur torque teno virus 53	PX374014	MNB22_105	0.476	2285	2022-11-03	Rattus rattus	oral swab	Madagascar: Manombo Special Reserve	23.00507798 S, 47.73566896 E	PRJNA1290322	SAMN49916543	SRR34496704
Rhotorquevirus	Rhotorquevirus new sp1	madamur torque teno virus 52	PX374015	MNB22_105	0.463	2285	2022-11-03	Rattus rattus	oral swab	Madagascar: Manombo Special Reserve	23.00507798 S, 47.73566896 E	PRJNA1290322	SAMN49916543	SRR34496704
Rhotorquevirus	Rhotorquevirus new sp1	madamur torque teno virus 69	PX374016	MNB22_112	0.47	2285	2022-11-04	Rattus rattus	oral swab	Madagascar: Manombo Special Reserve	22.97178 S, 47.75272 E	PRJNA1290322	SAMN49916549	SRR34496697
Rhotorquevirus	Rhotorquevirus new sp1	madamur torque teno virus 69	PX374017	MNB22_114	0.47	2285	2022-11-04	Rattus rattus	oral swab	Madagascar: Manombo Special Reserve	22.99509 S, 47.74294 E	PRJNA1290322	SAMN49916551	SRR34496695
Rhotorquevirus	Rhotorquevirus new sp1	madamur torque teno virus 52	PX374018	MNB22_124	0.465	2285	2022-11-06	Rattus rattus	oral swab	Madagascar: Manombo Special Reserve	23.00683 S, 47.74935 E	PRJNA1290322	SAMN49916560	SRR34496685
Rhotorquevirus	Rhotorquevirus new sp1	madamur torque teno virus 69	PX374019	MNB22_125	0.469	2285	2022-11-06	Rattus rattus	oral swab	Madagascar: Manombo Special Reserve	22.99509 S, 47.74294 E	PRJNA1290322	SAMN49916561	SRR34496684
Rhotorquevirus	Rhotorquevirus new sp1	madamur torque teno virus 12	PX374020	MNB22_126	0.463	2285	2022-11-06	Rattus rattus	oral swab	Madagascar: Manombo Special Reserve	22.97178 S, 47.75272 E	PRJNA1290322	SAMN49916562	SRR34496683
Rhotorquevirus	Rhotorquevirus new sp1	madamur torque teno virus 53	PX374021	MNB23_165	0.467	2285	2023-07-07	Rattus rattus	oral swab	Madagascar: Manombo Special Reserve	23.09105556 S, 47.75475 E	PRJNA1290322	SAMN49916567	SRR34496677
Rhotorquevirus	Rhotorquevirus new sp1	madamur torque teno virus 53	PX374022	MNB23_171	0.47	2285	2023-07-07	Rattus rattus	oral swab	Madagascar: Manombo Special Reserve	23.10972222 S, 47.75091667 E	PRJNA1290322	SAMN49916573	SRR34496671
Rhotorquevirus	Rhotorquevirus new sp1	madamur torque teno virus 90	PX374023	MNB23_172	0.479	2285	2023-07-07	Rattus rattus	oral swab	Madagascar: Manombo Special Reserve	23.08547222 S, 47.75702778 E	PRJNA1290322	SAMN49916574	SRR34496670
Rhotorquevirus	Rhotorquevirus new sp1	madamur torque teno virus 79	PX374024	MNB23_178	0.472	2285	2023-07-10	Rattus rattus	oral swab	Madagascar: Manombo Special Reserve	23.09105556 S, 47.75475 E	PRJNA1290322	SAMN49916578	SRR34496781
Rhotorquevirus	Rhotorquevirus new sp1	madamur torque teno virus 59	PX374025	MNB23_178	0.458	2285	2023-07-10	Rattus rattus	oral swab	Madagascar: Manombo Special Reserve	23.09105556 S, 47.75475 E	PRJNA1290322	SAMN49916578	SRR34496781
Rhotorquevirus	Rhotorquevirus new sp1	madamur torque teno virus 53	PX374028	MNB23_209	0.472	2285	2023-07-12	Rattus rattus	oral swab	Madagascar: Manombo Special Reserve	23.11761111 S, 47.74933333 E	PRJNA1290322	SAMN49916607	SRR34496749
Rhotorquevirus	Rhotorquevirus new sp1	madamur torque teno virus 11	PX374030	MNB23_210	0.473	2285	2023-07-12	Rattus rattus	oral swab	Madagascar: Manombo Special Reserve	23.10555556 S, 47.75169444 E	PRJNA1290322	SAMN49916608	SRR34496748
Rhotorquevirus	Rhotorquevirus new sp1	madamur torque teno virus 53	PX374031	MNB23_212	0.468	2285	2023-07-13	Rattus rattus	oral swab	Madagascar: Manombo Special Reserve	23.09363889 S, 47.75466667 E	PRJNA1290322	SAMN49916610	SRR34496746
Rhotorquevirus	Rhotorquevirus new sp1	madamur torque teno virus 59	PX374032	MNB23_215	0.46	2285	2023-07-13	Rattus rattus	oral swab	Madagascar: Manombo Special Reserve	23.08641667 S, 47.75691667 E	PRJNA1290322	SAMN49916613	SRR34496743
Rhotorquevirus	Rhotorquevirus new sp1	madamur torque teno virus 53	PX374033	MNB23_219	0.468	2285	2023-07-13	Rattus rattus	oral swab	Madagascar: Manombo Special Reserve	23.09786111 S, 47.75458333 E	PRJNA1290322	SAMN49916616	SRR34496740
Rhotorquevirus	Rhotorquevirus new sp1	madamur torque teno virus 53	PX374034	MNB23_226	0.472	2285	2023-07-14	Rattus rattus	oral swab	Madagascar: Manombo Special Reserve	23.08394444 S, 47.75769444 E	PRJNA1290322	SAMN49916621	SRR34496734
Rhotorquevirus	Rhotorquevirus new sp1	madamur torque teno virus 59	PX374035	MNB23_233	0.46	2285	2023-07-14	Rattus rattus	oral swab	Madagascar: Manombo Special Reserve	23.11383333 S, 47.74947222 E	PRJNA1290322	SAMN49916627	SRR34496727
Rhotorquevirus	Rhotorquevirus new sp1	madamur torque teno virus 53	PX374036	MNB23_242	0.468	2285	2023-07-15	Rattus rattus	oral swab	Madagascar: Manombo Special Reserve	23.08394444 S, 47.75769444 E	PRJNA1290322	SAMN49916635	SRR34496719
Rhotorquevirus	Rhotorquevirus new sp1	madamur torque teno virus 52	PX374037	MNB23_249	0.464	2285	2023-07-16	Rattus rattus	oral swab	Madagascar: Manombo Special Reserve	23.05761111 S, 47.71580556 E	PRJNA1290322	SAMN49916642	SRR34496665
Rhotorquevirus	Rhotorquevirus new sp1	madamur torque teno virus 63	PX374040	MNB22_063	0.46	2286	2022-10-26	Rattus rattus	oral swab	Madagascar: Manombo Special Reserve	23.092721 S, 47.754917 E	PRJNA1290322	SAMN49916503	SRR34496630
Rhotorquevirus	Rhotorquevirus new sp1	madamur torque teno virus 79	PX374042	MNB22_090	0.476	2286	2022-10-31	Rattus rattus	oral swab	Madagascar: Manombo Special Reserve	23.02876 S, 47.73153 E	PRJNA1290322	SAMN49916528	SRR34496602
Rhotorquevirus	Rhotorquevirus new sp1	madamur torque teno virus 52	PX374043	MNB22_101	0.464	2286	2022-11-02	Rattus rattus	oral swab	Madagascar: Manombo Special Reserve	23.03005 S, 47.7357 E	PRJNA1290322	SAMN49916539	SRR34496708
Rhotorquevirus	Rhotorquevirus new sp1	madamur torque teno virus 115	PX374044	MNB22_102	0.474	2286	2022-11-02	Rattus rattus	oral swab	Madagascar: Manombo Special Reserve	23.03005 S, 47.7357 E	PRJNA1290322	SAMN49916540	SRR34496707
Rhotorquevirus	Rhotorquevirus new sp1	madamur torque teno virus 69	PX374045	MNB22_109	0.477	2286	2022-11-04	Rattus rattus	oral swab	Madagascar: Manombo Special Reserve	23.00487899 S, 47.73659701 E	PRJNA1290322	SAMN49916546	SRR34496701
Rhotorquevirus	Rhotorquevirus new sp1	madamur torque teno virus 52	PX374046	MNB22_119	0.464	2286	2022-11-05	Rattus rattus	oral swab	Madagascar: Manombo Special Reserve	22.99509 S, 47.74294 E	PRJNA1290322	SAMN49916555	SRR34496691
Rhotorquevirus	Rhotorquevirus new sp1	madamur torque teno virus 52	PX374047	MNB22_120	0.463	2286	2022-11-05	Rattus rattus	oral swab	Madagascar: Manombo Special Reserve	22.97178 S, 47.75272 E	PRJNA1290322	SAMN49916556	SRR34496690
Rhotorquevirus	Rhotorquevirus new sp1	madamur torque teno virus 128	PX374048	MNB23_165	0.458	2286	2023-07-07	Rattus rattus	oral swab	Madagascar: Manombo Special Reserve	23.09105556 S, 47.75475 E	PRJNA1290322	SAMN49916567	SRR34496677
Rhotorquevirus	Rhotorquevirus new sp1	madamur torque teno virus 128	PX374049	MNB23_184	0.46	2286	2023-07-10	Rattus rattus	oral swab	Madagascar: Manombo Special Reserve	23.0985 S, 47.75458333 E	PRJNA1290322	SAMN49916584	SRR34496775
Rhotorquevirus	Rhotorquevirus new sp1	madamur torque teno virus 40	PX374050	MNB23_258	0.478	2286	2023-07-18	Rattus rattus	oral swab	Madagascar: Manombo Special Reserve	23.00516667 S, 47.73419444 E	PRJNA1290322	SAMN49916651	SRR34496655
Rhotorquevirus	Rhotorquevirus new sp1	madamur torque teno virus 75	PX374051	MNB22_090	0.472	2287	2022-10-31	Rattus rattus	oral swab	Madagascar: Manombo Special Reserve	23.02876 S, 47.73153 E	PRJNA1290322	SAMN49916528	SRR34496602
Rhotorquevirus	Rhotorquevirus new sp1	madamur torque teno virus 59	PX374052	MNB23_167	0.462	2287	2023-07-07	Rattus rattus	oral swab	Madagascar: Manombo Special Reserve	23.10247222 S, 47.75180556 E	PRJNA1290322	SAMN49916569	SRR34496675
Rhotorquevirus	Rhotorquevirus new sp1	madamur torque teno virus 59	PX374053	MNB23_190	0.461	2287	2023-07-10	Rattus rattus	oral swab	Madagascar: Manombo Special Reserve	23.11683333 S, 47.74958333 E	PRJNA1290322	SAMN49916590	SRR34496768
Rhotorquevirus	Rhotorquevirus new sp1	madamur torque teno virus 53	PX374054	MNB23_213	0.469	2287	2023-07-13	Rattus rattus	oral swab	Madagascar: Manombo Special Reserve	23.09275 S, 47.75486111 E	PRJNA1290322	SAMN49916611	SRR34496745
Rhotorquevirus	Rhotorquevirus new sp1	madamur torque teno virus 75	PX374055	MNB23_229	0.474	2287	2023-07-14	Rattus rattus	oral swab	Madagascar: Manombo Special Reserve	23.08944444 S, 47.755 E	PRJNA1290322	SAMN49916623	SRR34496732
Rhotorquevirus	Rhotorquevirus new sp1	madamur torque teno virus 118	PX374057	MNB22_044	0.484	2288	2022-10-24	Rattus rattus	oral swab	Madagascar: Manombo Special Reserve	23.092721 S, 47.754917 E	PRJNA1290322	SAMN49916484	SRR34496700
Rhotorquevirus	Rhotorquevirus new sp1	madamur torque teno virus 118	PX374058	MNB22_050	0.484	2288	2022-10-25	Rattus rattus	oral swab	Madagascar: Manombo Special Reserve	23.09359398 S, 47.75474198 E	PRJNA1290322	SAMN49916490	SRR34496750
Rhotorquevirus	Rhotorquevirus new sp1	madamur torque teno virus 127	PX374059	MNB22_067	0.484	2288	2022-10-27	Rattus rattus	oral swab	Madagascar: Manombo Special Reserve	23.09146204 S, 47.75468498 E	PRJNA1290322	SAMN49916507	SRR34496625
Rhotorquevirus	Rhotorquevirus new sp1	madamur torque teno virus 113	PX374060	MNB22_069	0.484	2288	2022-10-27	Rattus rattus	oral swab	Madagascar: Manombo Special Reserve	23.11384801 S, 47.74949097 E	PRJNA1290322	SAMN49916509	SRR34496623
Rhotorquevirus	Rhotorquevirus new sp1	madamur torque teno virus 118	PX374061	MNB22_075	0.484	2288	2022-10-29	Rattus rattus	oral swab	Madagascar: Manombo Special Reserve	23.07566 S, 47.75591 E	PRJNA1290322	SAMN49916515	SRR34496617
Rhotorquevirus	Rhotorquevirus new sp1	madamur torque teno virus 43	PX374062	MNB22_075	0.462	2288	2022-10-29	Rattus rattus	oral swab	Madagascar: Manombo Special Reserve	23.07566 S, 47.75591 E	PRJNA1290322	SAMN49916515	SRR34496617
Rhotorquevirus	Rhotorquevirus new sp1	madamur torque teno virus 45	PX374063	MNB22_091	0.488	2288	2022-11-01	Rattus rattus	oral swab	Madagascar: Manombo Special Reserve	23.00480397 S, 47.73936999 E	PRJNA1290322	SAMN49916529	SRR34496601
Rhotorquevirus	Rhotorquevirus new sp1	madamur torque teno virus 75	PX374064	MNB22_097	0.471	2288	2022-11-02	Rattus rattus	oral swab	Madagascar: Manombo Special Reserve	23.00525098 S, 47.73477201 E	PRJNA1290322	SAMN49916535	SRR34496713
Rhotorquevirus	Rhotorquevirus new sp1	madamur torque teno virus 126	PX374065	MNB22_103	0.484	2288	2022-11-02	Rattus rattus	oral swab	Madagascar: Manombo Special Reserve	23.02876 S, 47.73153 E	PRJNA1290322	SAMN49916541	SRR34496706
Rhotorquevirus	Rhotorquevirus new sp1	madamur torque teno virus 118	PX374066	MNB22_114	0.483	2288	2022-11-04	Rattus rattus	oral swab	Madagascar: Manombo Special Reserve	22.99509 S, 47.74294 E	PRJNA1290322	SAMN49916551	SRR34496695
Rhotorquevirus	Rhotorquevirus new sp1	madamur torque teno virus 118	PX374067	MNB22_125	0.483	2288	2022-11-06	Rattus rattus	oral swab	Madagascar: Manombo Special Reserve	22.99509 S, 47.74294 E	PRJNA1290322	SAMN49916561	SRR34496684
Rhotorquevirus	Rhotorquevirus new sp1	madamur torque teno virus 127	PX374068	MNB23_165	0.486	2288	2023-07-07	Rattus rattus	oral swab	Madagascar: Manombo Special Reserve	23.09105556 S, 47.75475 E	PRJNA1290322	SAMN49916567	SRR34496677
Rhotorquevirus	Rhotorquevirus new sp1	madamur torque teno virus 113	PX374069	MNB23_184	0.486	2288	2023-07-10	Rattus rattus	oral swab	Madagascar: Manombo Special Reserve	23.0985 S, 47.75458333 E	PRJNA1290322	SAMN49916584	SRR34496775
Rhotorquevirus	Rhotorquevirus new sp1	madamur torque teno virus 75	PX374070	MNB23_203	0.471	2288	2023-07-12	Rattus rattus	oral swab	Madagascar: Manombo Special Reserve	23.08394444 S, 47.75769444 E	PRJNA1290322	SAMN49916601	SRR34496756
Rhotorquevirus	Rhotorquevirus new sp1	madamur torque teno virus 75	PX374071	MNB23_206	0.47	2288	2023-07-12	Rattus rattus	oral swab	Madagascar: Manombo Special Reserve	23.10555556 S, 47.75169444 E	PRJNA1290322	SAMN49916604	SRR34496753
Rhotorquevirus	Rhotorquevirus new sp1	madamur torque teno virus 75	PX374072	MNB23_209	0.468	2288	2023-07-12	Rattus rattus	oral swab	Madagascar: Manombo Special Reserve	23.11761111 S, 47.74933333 E	PRJNA1290322	SAMN49916607	SRR34496749
Rhotorquevirus	Rhotorquevirus new sp1	madamur torque teno virus 118	PX374073	MNB23_209	0.482	2288	2023-07-12	Rattus rattus	oral swab	Madagascar: Manombo Special Reserve	23.11761111 S, 47.74933333 E	PRJNA1290322	SAMN49916607	SRR34496749
Rhotorquevirus	Rhotorquevirus new sp1	madamur torque teno virus 75	PX374074	MNB23_210	0.471	2288	2023-07-12	Rattus rattus	oral swab	Madagascar: Manombo Special Reserve	23.10555556 S, 47.75169444 E	PRJNA1290322	SAMN49916608	SRR34496748
Rhotorquevirus	Rhotorquevirus new sp1	madamur torque teno virus 43	PX374075	MNB23_220	0.464	2288	2023-07-13	Rattus rattus	oral swab	Madagascar: Manombo Special Reserve	23.11625 S, 47.74897222 E	PRJNA1290322	SAMN49916617	SRR34496738
Rhotorquevirus	Rhotorquevirus new sp1	madamur torque teno virus 75	PX374076	MNB23_231	0.468	2288	2023-07-14	Rattus rattus	oral swab	Madagascar: Manombo Special Reserve	23.11325 S, 47.74986111 E	PRJNA1290322	SAMN49916625	SRR34496730
Rhotorquevirus	Rhotorquevirus new sp1	madamur torque teno virus 118	PX374077	MNB23_250	0.483	2288	2023-07-16	Rattus rattus	oral swab	Madagascar: Manombo Special Reserve	23.05761111 S, 47.71580556 E	PRJNA1290322	SAMN49916643	SRR34496664
Rhotorquevirus	Rhotorquevirus new sp1	madamur torque teno virus 75	PX374078	MNB23_258	0.473	2288	2023-07-18	Rattus rattus	oral swab	Madagascar: Manombo Special Reserve	23.00516667 S, 47.73419444 E	PRJNA1290322	SAMN49916651	SRR34496655
Rhotorquevirus	Rhotorquevirus new sp1	madamur torque teno virus 75	PX374079	MNB22_045	0.474	2289	2022-10-24	Rattus rattus	oral swab	Madagascar: Manombo Special Reserve	23.092721 S, 47.754917 E	PRJNA1290322	SAMN49916485	SRR34496689
Rhotorquevirus	Rhotorquevirus new sp1	madamur torque teno virus 75	PX374080	MNB22_049	0.474	2289	2022-10-25	Rattus rattus	oral swab	Madagascar: Manombo Special Reserve	23.09479603 S, 47.75431802 E	PRJNA1290322	SAMN49916489	SRR34496761
Rhotorquevirus	Rhotorquevirus new sp1	madamur torque teno virus 118	PX374081	MNB22_051	0.481	2289	2022-10-25	Rattus rattus	oral swab	Madagascar: Manombo Special Reserve	23.092721 S, 47.754917 E	PRJNA1290322	SAMN49916491	SRR34496739
Rhotorquevirus	Rhotorquevirus new sp1	madamur torque teno virus 113	PX374082	MNB22_059	0.485	2289	2022-10-25	Rattus rattus	oral swab	Madagascar: Manombo Special Reserve	23.10633397 S, 47.75150296 E	PRJNA1290322	SAMN49916499	SRR34496634
Rhotorquevirus	Rhotorquevirus new sp1	madamur torque teno virus 118	PX374083	MNB22_062	0.485	2289	2022-10-26	Rattus rattus	oral swab	Madagascar: Manombo Special Reserve	23.09229604 S, 47.754831 E	PRJNA1290322	SAMN49916502	SRR34496631
Rhotorquevirus	Rhotorquevirus new sp1	madamur torque teno virus 118	PX374084	MNB22_071	0.484	2289	2022-10-28	Rattus rattus	oral swab	Madagascar: Manombo Special Reserve	23.09191802 S, 47.754673 E	PRJNA1290322	SAMN49916511	SRR34496621
Rhotorquevirus	Rhotorquevirus new sp1	madamur torque teno virus 118	PX374085	MNB22_077	0.483	2289	2022-10-29	Rattus rattus	oral swab	Madagascar: Manombo Special Reserve	23.07566 S, 47.75591 E	PRJNA1290322	SAMN49916517	SRR34496614
Rhotorquevirus	Rhotorquevirus new sp1	madamur torque teno virus 126	PX374086	MNB22_098	0.481	2289	2022-11-02	Rattus rattus	oral swab	Madagascar: Manombo Special Reserve	23.00493004 S, 47.74451296 E	PRJNA1290322	SAMN49916536	SRR34496712
Rhotorquevirus	Rhotorquevirus new sp1	madamur torque teno virus 44	PX374087	MNB22_111	0.462	2289	2022-11-04	Rattus rattus	oral swab	Madagascar: Manombo Special Reserve	22.97178 S, 47.75272 E	PRJNA1290322	SAMN49916548	SRR34496698
Rhotorquevirus	Rhotorquevirus new sp1	madamur torque teno virus 75	PX374088	MNB22_119	0.471	2289	2022-11-05	Rattus rattus	oral swab	Madagascar: Manombo Special Reserve	22.99509 S, 47.74294 E	PRJNA1290322	SAMN49916555	SRR34496691
Rhotorquevirus	Rhotorquevirus new sp1	madamur torque teno virus 75	PX374089	MNB23_165	0.474	2289	2023-07-07	Rattus rattus	oral swab	Madagascar: Manombo Special Reserve	23.09105556 S, 47.75475 E	PRJNA1290322	SAMN49916567	SRR34496677
Rhotorquevirus	Rhotorquevirus new sp1	madamur torque teno virus 118	PX374090	MNB23_171	0.48	2289	2023-07-07	Rattus rattus	oral swab	Madagascar: Manombo Special Reserve	23.10972222 S, 47.75091667 E	PRJNA1290322	SAMN49916573	SRR34496671
Rhotorquevirus	Rhotorquevirus new sp1	madamur torque teno virus 43	PX374091	MNB23_229	0.469	2289	2023-07-14	Rattus rattus	oral swab	Madagascar: Manombo Special Reserve	23.08944444 S, 47.755 E	PRJNA1290322	SAMN49916623	SRR34496732
Rhotorquevirus	Rhotorquevirus new sp1	madamur torque teno virus 43	PX374092	MNB23_250	0.462	2289	2023-07-16	Rattus rattus	oral swab	Madagascar: Manombo Special Reserve	23.05761111 S, 47.71580556 E	PRJNA1290322	SAMN49916643	SRR34496664
Rhotorquevirus	Rhotorquevirus new sp1	madamur torque teno virus 43	PX374093	MNB23_257	0.465	2289	2023-07-18	Rattus rattus	oral swab	Madagascar: Manombo Special Reserve	23.00497222 S, 47.73613889 E	PRJNA1290322	SAMN49916650	SRR34496656
Rhotorquevirus	Rhotorquevirus new sp1	madamur torque teno virus 43	PX374094	MNB23_272	0.465	2289	2023-07-20	Rattus rattus	oral swab	Madagascar: Manombo Special Reserve	23.00497222 S, 47.73613889 E	PRJNA1290322	SAMN49916664	SRR34496641
Rhotorquevirus	Rhotorquevirus new sp1	madamur torque teno virus 34	PX374095	MNB22_066	0.458	2290	2022-10-26	Rattus rattus	oral swab	Madagascar: Manombo Special Reserve	23.11099598 S, 47.75050803 E	PRJNA1290322	SAMN49916506	SRR34496627
Rhotorquevirus	Rhotorquevirus new sp1	madamur torque teno virus 43	PX374096	MNB22_068	0.465	2290	2022-10-27	Rattus rattus	oral swab	Madagascar: Manombo Special Reserve	23.11370501 S, 47.74967596 E	PRJNA1290322	SAMN49916508	SRR34496624
Rhotorquevirus	Rhotorquevirus new sp1	madamur torque teno virus 124	PX374097	MNB22_073	0.48	2290	2022-10-29	Rattus rattus	oral swab	Madagascar: Manombo Special Reserve	23.07566 S, 47.75591 E	PRJNA1290322	SAMN49916513	SRR34496619
Rhotorquevirus	Rhotorquevirus new sp1	madamur torque teno virus 87	PX374098	MNB22_073	0.47	2290	2022-10-29	Rattus rattus	oral swab	Madagascar: Manombo Special Reserve	23.07566 S, 47.75591 E	PRJNA1290322	SAMN49916513	SRR34496619
Rhotorquevirus	Rhotorquevirus new sp1	madamur torque teno virus 25	PX374099	MNB22_075	0.49	2290	2022-10-29	Rattus rattus	oral swab	Madagascar: Manombo Special Reserve	23.07566 S, 47.75591 E	PRJNA1290322	SAMN49916515	SRR34496617
Rhotorquevirus	Rhotorquevirus new sp1	madamur torque teno virus 87	PX374100	MNB22_089	0.469	2290	2022-10-31	Rattus rattus	oral swab	Madagascar: Manombo Special Reserve	23.00523103 S, 47.73849299 E	PRJNA1290322	SAMN49916527	SRR34496603
Rhotorquevirus	Rhotorquevirus new sp1	madamur torque teno virus 27	PX374101	MNB22_093	0.466	2290	2022-11-01	Rattus rattus	oral swab	Madagascar: Manombo Special Reserve	23.03005 S, 47.7357 E	PRJNA1290322	SAMN49916531	SRR34496599
Rhotorquevirus	Rhotorquevirus new sp1	madamur torque teno virus 87	PX374102	MNB22_095	0.467	2290	2022-11-01	Rattus rattus	oral swab	Madagascar: Manombo Special Reserve	23.02876 S, 47.73153 E	PRJNA1290322	SAMN49916533	SRR34496597
Rhotorquevirus	Rhotorquevirus new sp1	madamur torque teno virus 87	PX374103	MNB22_101	0.467	2290	2022-11-02	Rattus rattus	oral swab	Madagascar: Manombo Special Reserve	23.03005 S, 47.7357 E	PRJNA1290322	SAMN49916539	SRR34496708
Rhotorquevirus	Rhotorquevirus new sp1	madamur torque teno virus 75	PX374104	MNB22_102	0.471	2290	2022-11-02	Rattus rattus	oral swab	Madagascar: Manombo Special Reserve	23.03005 S, 47.7357 E	PRJNA1290322	SAMN49916540	SRR34496707
Rhotorquevirus	Rhotorquevirus new sp1	madamur torque teno virus 87	PX374105	MNB22_103	0.464	2290	2022-11-02	Rattus rattus	oral swab	Madagascar: Manombo Special Reserve	23.02876 S, 47.73153 E	PRJNA1290322	SAMN49916541	SRR34496706
Rhotorquevirus	Rhotorquevirus new sp1	madamur torque teno virus 43	PX374106	MNB22_105	0.462	2290	2022-11-03	Rattus rattus	oral swab	Madagascar: Manombo Special Reserve	23.00507798 S, 47.73566896 E	PRJNA1290322	SAMN49916543	SRR34496704
Rhotorquevirus	Rhotorquevirus new sp1	madamur torque teno virus 75	PX374107	MNB22_121	0.472	2290	2022-11-05	Rattus rattus	oral swab	Madagascar: Manombo Special Reserve	22.97178 S, 47.75272 E	PRJNA1290322	SAMN49916557	SRR34496688
Rhotorquevirus	Rhotorquevirus new sp1	madamur torque teno virus 88	PX374108	MNB23_166	0.466	2290	2023-07-07	Rattus rattus	oral swab	Madagascar: Manombo Special Reserve	23.09025 S, 47.75488889 E	PRJNA1290322	SAMN49916568	SRR34496676
Rhotorquevirus	Rhotorquevirus new sp1	madamur torque teno virus 29	PX374111	MNB23_172	0.464	2290	2023-07-07	Rattus rattus	oral swab	Madagascar: Manombo Special Reserve	23.08547222 S, 47.75702778 E	PRJNA1290322	SAMN49916574	SRR34496670
Rhotorquevirus	Rhotorquevirus new sp1	madamur torque teno virus 64	PX374112	MNB23_178	0.483	2290	2023-07-10	Rattus rattus	oral swab	Madagascar: Manombo Special Reserve	23.09105556 S, 47.75475 E	PRJNA1290322	SAMN49916578	SRR34496781
Rhotorquevirus	Rhotorquevirus new sp1	madamur torque teno virus 88	PX374113	MNB23_178	0.466	2290	2023-07-10	Rattus rattus	oral swab	Madagascar: Manombo Special Reserve	23.09105556 S, 47.75475 E	PRJNA1290322	SAMN49916578	SRR34496781
Rhotorquevirus	Rhotorquevirus new sp1	madamur torque teno virus 88	PX374114	MNB23_183	0.471	2290	2023-07-10	Rattus rattus	oral swab	Madagascar: Manombo Special Reserve	23.09447222 S, 47.73775 E	PRJNA1290322	SAMN49916583	SRR34496776
Rhotorquevirus	Rhotorquevirus new sp1	madamur torque teno virus 88	PX374116	MNB23_184	0.466	2290	2023-07-10	Rattus rattus	oral swab	Madagascar: Manombo Special Reserve	23.0985 S, 47.75458333 E	PRJNA1290322	SAMN49916584	SRR34496775
Rhotorquevirus	Rhotorquevirus new sp1	madamur torque teno virus 64	PX374117	MNB23_202	0.482	2290	2023-07-12	Rattus rattus	oral swab	Madagascar: Manombo Special Reserve	23.09275 S, 47.75486111 E	PRJNA1290322	SAMN49916600	SRR34496757
Rhotorquevirus	Rhotorquevirus new sp1	madamur torque teno virus 64	PX374119	MNB23_213	0.481	2290	2023-07-13	Rattus rattus	oral swab	Madagascar: Manombo Special Reserve	23.09275 S, 47.75486111 E	PRJNA1290322	SAMN49916611	SRR34496745
Rhotorquevirus	Rhotorquevirus new sp1	madamur torque teno virus 28	PX374120	MNB23_215	0.481	2290	2023-07-13	Rattus rattus	oral swab	Madagascar: Manombo Special Reserve	23.08641667 S, 47.75691667 E	PRJNA1290322	SAMN49916613	SRR34496743
Rhotorquevirus	Rhotorquevirus new sp1	madamur torque teno virus 88	PX374121	MNB23_229	0.469	2290	2023-07-14	Rattus rattus	oral swab	Madagascar: Manombo Special Reserve	23.08944444 S, 47.755 E	PRJNA1290322	SAMN49916623	SRR34496732
Rhotorquevirus	Rhotorquevirus new sp1	madamur torque teno virus 125	PX374123	MNB23_258	0.483	2290	2023-07-18	Rattus rattus	oral swab	Madagascar: Manombo Special Reserve	23.00516667 S, 47.73419444 E	PRJNA1290322	SAMN49916651	SRR34496655
Rhotorquevirus	Rhotorquevirus new sp1	madamur torque teno virus 43	PX374124	MNB22_057	0.463	2291	2022-10-25	Rattus rattus	oral swab	Madagascar: Manombo Special Reserve	23.11756999 S, 47.74941998 E	PRJNA1290322	SAMN49916497	SRR34496636
Rhotorquevirus	Rhotorquevirus new sp1	madamur torque teno virus 64	PX374125	MNB22_059	0.477	2291	2022-10-25	Rattus rattus	oral swab	Madagascar: Manombo Special Reserve	23.10633397 S, 47.75150296 E	PRJNA1290322	SAMN49916499	SRR34496634
Rhotorquevirus	Rhotorquevirus new sp1	madamur torque teno virus 80	PX374126	MNB22_065	0.473	2291	2022-10-26	Rattus rattus	oral swab	Madagascar: Manombo Special Reserve	23.11099598 S, 47.75050803 E	PRJNA1290322	SAMN49916505	SRR34496628
Rhotorquevirus	Rhotorquevirus new sp1	madamur torque teno virus 124	PX374127	MNB22_072	0.485	2291	2022-10-29	Rattus rattus	oral swab	Madagascar: Manombo Special Reserve	23.07566 S, 47.75591 E	PRJNA1290322	SAMN49916512	SRR34496620
Rhotorquevirus	Rhotorquevirus new sp1	madamur torque teno virus 64	PX374128	MNB22_075	0.482	2291	2022-10-29	Rattus rattus	oral swab	Madagascar: Manombo Special Reserve	23.07566 S, 47.75591 E	PRJNA1290322	SAMN49916515	SRR34496617
Rhotorquevirus	Rhotorquevirus new sp1	madamur torque teno virus 64	PX374129	MNB22_099	0.484	2291	2022-11-02	Rattus rattus	oral swab	Madagascar: Manombo Special Reserve	23.03005 S, 47.7357 E	PRJNA1290322	SAMN49916537	SRR34496710
Rhotorquevirus	Rhotorquevirus new sp1	madamur torque teno virus 125	PX374130	MNB22_102	0.48	2291	2022-11-02	Rattus rattus	oral swab	Madagascar: Manombo Special Reserve	23.03005 S, 47.7357 E	PRJNA1290322	SAMN49916540	SRR34496707
Rhotorquevirus	Rhotorquevirus new sp1	madamur torque teno virus 75	PX374131	MNB22_103	0.473	2291	2022-11-02	Rattus rattus	oral swab	Madagascar: Manombo Special Reserve	23.02876 S, 47.73153 E	PRJNA1290322	SAMN49916541	SRR34496706
Rhotorquevirus	Rhotorquevirus new sp1	madamur torque teno virus 35	PX374132	MNB22_125	0.464	2291	2022-11-06	Rattus rattus	oral swab	Madagascar: Manombo Special Reserve	22.99509 S, 47.74294 E	PRJNA1290322	SAMN49916561	SRR34496684
Rhotorquevirus	Rhotorquevirus new sp1	madamur torque teno virus 64	PX374133	MNB23_166	0.485	2291	2023-07-07	Rattus rattus	oral swab	Madagascar: Manombo Special Reserve	23.09025 S, 47.75488889 E	PRJNA1290322	SAMN49916568	SRR34496676
Rhotorquevirus	Rhotorquevirus new sp1	madamur torque teno virus 64	PX374134	MNB23_169	0.477	2291	2023-07-07	Rattus rattus	oral swab	Madagascar: Manombo Special Reserve	23.10638889 S, 47.75144444 E	PRJNA1290322	SAMN49916571	SRR34496673
Rhotorquevirus	Rhotorquevirus new sp1	madamur torque teno virus 64	PX374135	MNB23_177	0.484	2291	2023-07-10	Rattus rattus	oral swab	Madagascar: Manombo Special Reserve	23.09025 S, 47.75488889 E	PRJNA1290322	SAMN49916577	SRR34496782
Rhotorquevirus	Rhotorquevirus new sp1	madamur torque teno virus 64	PX374136	MNB23_183	0.481	2291	2023-07-10	Rattus rattus	oral swab	Madagascar: Manombo Special Reserve	23.09447222 S, 47.73775 E	PRJNA1290322	SAMN49916583	SRR34496776
Rhotorquevirus	Rhotorquevirus new sp1	madamur torque teno virus 64	PX374138	MNB23_184	0.483	2291	2023-07-10	Rattus rattus	oral swab	Madagascar: Manombo Special Reserve	23.0985 S, 47.75458333 E	PRJNA1290322	SAMN49916584	SRR34496775
Rhotorquevirus	Rhotorquevirus new sp1	madamur torque teno virus 64	PX374139	MNB23_187	0.482	2291	2023-07-10	Rattus rattus	oral swab	Madagascar: Manombo Special Reserve	23.11761111 S, 47.74933333 E	PRJNA1290322	SAMN49916587	SRR34496771
Rhotorquevirus	Rhotorquevirus new sp1	madamur torque teno virus 117	PX374140	MNB23_203	0.469	2291	2023-07-12	Rattus rattus	oral swab	Madagascar: Manombo Special Reserve	23.08394444 S, 47.75769444 E	PRJNA1290322	SAMN49916601	SRR34496756
Rhotorquevirus	Rhotorquevirus new sp1	madamur torque teno virus 64	PX374141	MNB23_203	0.483	2291	2023-07-12	Rattus rattus	oral swab	Madagascar: Manombo Special Reserve	23.08394444 S, 47.75769444 E	PRJNA1290322	SAMN49916601	SRR34496756
Rhotorquevirus	Rhotorquevirus new sp1	madamur torque teno virus 84	PX374142	MNB23_208	0.474	2291	2023-07-12	Rattus rattus	oral swab	Madagascar: Manombo Special Reserve	23.10727778 S, 47.75130556 E	PRJNA1290322	SAMN49916606	SRR34496751
Rhotorquevirus	Rhotorquevirus new sp1	madamur torque teno virus 64	PX374143	MNB23_219	0.485	2291	2023-07-13	Rattus rattus	oral swab	Madagascar: Manombo Special Reserve	23.09786111 S, 47.75458333 E	PRJNA1290322	SAMN49916616	SRR34496740
Rhotorquevirus	Rhotorquevirus new sp1	madamur torque teno virus 64	PX374144	MNB23_247	0.478	2291	2023-07-16	Rattus rattus	oral swab	Madagascar: Manombo Special Reserve	23.05761111 S, 47.71580556 E	PRJNA1290322	SAMN49916640	SRR34496667
Rhotorquevirus	Rhotorquevirus new sp1	madamur torque teno virus 91	PX374145	MNB22_050	0.473	2292	2022-10-25	Rattus rattus	oral swab	Madagascar: Manombo Special Reserve	23.09359398 S, 47.75474198 E	PRJNA1290322	SAMN49916490	SRR34496750
Rhotorquevirus	Rhotorquevirus new sp1	madamur torque teno virus 91	PX374146	MNB22_064	0.478	2292	2022-10-26	Rattus rattus	oral swab	Madagascar: Manombo Special Reserve	23.11099598 S, 47.75050803 E	PRJNA1290322	SAMN49916504	SRR34496629
Rhotorquevirus	Rhotorquevirus new sp1	madamur torque teno virus 47	PX374147	MNB22_075	0.476	2292	2022-10-29	Rattus rattus	oral swab	Madagascar: Manombo Special Reserve	23.07566 S, 47.75591 E	PRJNA1290322	SAMN49916515	SRR34496617
Rhotorquevirus	Rhotorquevirus new sp1	madamur torque teno virus 103	PX374148	MNB22_091	0.467	2292	2022-11-01	Rattus rattus	oral swab	Madagascar: Manombo Special Reserve	23.00480397 S, 47.73936999 E	PRJNA1290322	SAMN49916529	SRR34496601
Rhotorquevirus	Rhotorquevirus new sp1	madamur torque teno virus 106	PX374149	MNB22_091	0.457	2292	2022-11-01	Rattus rattus	oral swab	Madagascar: Manombo Special Reserve	23.00480397 S, 47.73936999 E	PRJNA1290322	SAMN49916529	SRR34496601
Rhotorquevirus	Rhotorquevirus new sp1	madamur torque teno virus 80	PX374150	MNB22_102	0.472	2292	2022-11-02	Rattus rattus	oral swab	Madagascar: Manombo Special Reserve	23.03005 S, 47.7357 E	PRJNA1290322	SAMN49916540	SRR34496707
Rhotorquevirus	Rhotorquevirus new sp1	madamur torque teno virus 109	PX374151	MNB22_109	0.492	2292	2022-11-04	Rattus rattus	oral swab	Madagascar: Manombo Special Reserve	23.00487899 S, 47.73659701 E	PRJNA1290322	SAMN49916546	SRR34496701
Rhotorquevirus	Rhotorquevirus new sp1	madamur torque teno virus 80	PX374152	MNB22_114	0.47	2292	2022-11-04	Rattus rattus	oral swab	Madagascar: Manombo Special Reserve	22.99509 S, 47.74294 E	PRJNA1290322	SAMN49916551	SRR34496695
Rhotorquevirus	Rhotorquevirus new sp1	madamur torque teno virus 132	PX374153	MNB22_122	0.472	2292	2022-11-06	Rattus rattus	oral swab	Madagascar: Manombo Special Reserve	23.00683 S, 47.74935 E	PRJNA1290322	SAMN49916558	SRR34496687
Rhotorquevirus	Rhotorquevirus new sp1	madamur torque teno virus 31	PX374154	MNB22_127	0.497	2292	2022-11-06	Rattus rattus	oral swab	Madagascar: Manombo Special Reserve	22.97178 S, 47.75272 E	PRJNA1290322	SAMN49916563	SRR34496682
Rhotorquevirus	Rhotorquevirus new sp1	madamur torque teno virus 111	PX374155	MNB23_166	0.488	2292	2023-07-07	Rattus rattus	oral swab	Madagascar: Manombo Special Reserve	23.09025 S, 47.75488889 E	PRJNA1290322	SAMN49916568	SRR34496676
Rhotorquevirus	Rhotorquevirus new sp1	madamur torque teno virus 107	PX374156	MNB23_170	0.472	2292	2023-07-07	Rattus rattus	oral swab	Madagascar: Manombo Special Reserve	23.10005556 S, 47.75291667 E	PRJNA1290322	SAMN49916572	SRR34496672
Rhotorquevirus	Rhotorquevirus new sp1	madamur torque teno virus 131	PX374157	MNB23_170	0.491	2292	2023-07-07	Rattus rattus	oral swab	Madagascar: Manombo Special Reserve	23.10005556 S, 47.75291667 E	PRJNA1290322	SAMN49916572	SRR34496672
Rhotorquevirus	Rhotorquevirus new sp1	madamur torque teno virus 64	PX374158	MNB23_171	0.477	2292	2023-07-07	Rattus rattus	oral swab	Madagascar: Manombo Special Reserve	23.10972222 S, 47.75091667 E	PRJNA1290322	SAMN49916573	SRR34496671
Rhotorquevirus	Rhotorquevirus new sp1	madamur torque teno virus 67	PX374159	MNB23_182	0.462	2292	2023-07-10	Rattus rattus	oral swab	Madagascar: Manombo Special Reserve	23.09363889 S, 47.75466667 E	PRJNA1290322	SAMN49916582	SRR34496777
Rhotorquevirus	Rhotorquevirus new sp1	madamur torque teno virus 117	PX374161	MNB23_188	0.479	2292	2023-07-10	Rattus rattus	oral swab	Madagascar: Manombo Special Reserve	23.11152778 S, 47.75030556 E	PRJNA1290322	SAMN49916588	SRR34496770
Rhotorquevirus	Rhotorquevirus new sp1	madamur torque teno virus 24	PX374162	MNB23_208	0.471	2292	2023-07-12	Rattus rattus	oral swab	Madagascar: Manombo Special Reserve	23.10727778 S, 47.75130556 E	PRJNA1290322	SAMN49916606	SRR34496751
Rhotorquevirus	Rhotorquevirus new sp1	madamur torque teno virus 103	PX374163	MNB23_215	0.469	2292	2023-07-13	Rattus rattus	oral swab	Madagascar: Manombo Special Reserve	23.08641667 S, 47.75691667 E	PRJNA1290322	SAMN49916613	SRR34496743
Rhotorquevirus	Rhotorquevirus new sp1	madamur torque teno virus 91	PX374164	MNB23_229	0.476	2292	2023-07-14	Rattus rattus	oral swab	Madagascar: Manombo Special Reserve	23.08944444 S, 47.755 E	PRJNA1290322	SAMN49916623	SRR34496732
Rhotorquevirus	Rhotorquevirus new sp1	madamur torque teno virus 131	PX374165	MNB23_233	0.493	2292	2023-07-14	Rattus rattus	oral swab	Madagascar: Manombo Special Reserve	23.11383333 S, 47.74947222 E	PRJNA1290322	SAMN49916627	SRR34496727
Rhotorquevirus	Rhotorquevirus new sp1	madamur torque teno virus 107	PX374166	MNB23_233	0.473	2292	2023-07-14	Rattus rattus	oral swab	Madagascar: Manombo Special Reserve	23.11383333 S, 47.74947222 E	PRJNA1290322	SAMN49916627	SRR34496727
Rhotorquevirus	Rhotorquevirus new sp1	madamur torque teno virus 91	PX374167	MNB23_244	0.473	2292	2023-07-15	Rattus rattus	oral swab	Madagascar: Manombo Special Reserve	23.08944444 S, 47.755 E	PRJNA1290322	SAMN49916637	SRR34496716
Rhotorquevirus	Rhotorquevirus new sp1	madamur torque teno virus 67	PX374168	MNB23_257	0.463	2292	2023-07-18	Rattus rattus	oral swab	Madagascar: Manombo Special Reserve	23.00497222 S, 47.73613889 E	PRJNA1290322	SAMN49916650	SRR34496656
Rhotorquevirus	Rhotorquevirus new sp1	madamur torque teno virus 71	PX374169	MNB22_045	0.488	2293	2022-10-24	Rattus rattus	oral swab	Madagascar: Manombo Special Reserve	23.092721 S, 47.754917 E	PRJNA1290322	SAMN49916485	SRR34496689
Rhotorquevirus	Rhotorquevirus new sp1	madamur torque teno virus 80	PX374170	MNB22_049	0.478	2293	2022-10-25	Rattus rattus	oral swab	Madagascar: Manombo Special Reserve	23.09479603 S, 47.75431802 E	PRJNA1290322	SAMN49916489	SRR34496761
Rhotorquevirus	Rhotorquevirus new sp1	madamur torque teno virus 3	PX374171	MNB22_051	0.466	2293	2022-10-25	Rattus rattus	oral swab	Madagascar: Manombo Special Reserve	23.092721 S, 47.754917 E	PRJNA1290322	SAMN49916491	SRR34496739
Rhotorquevirus	Rhotorquevirus new sp1	madamur torque teno virus 72	PX374172	MNB22_051	0.487	2293	2022-10-25	Rattus rattus	oral swab	Madagascar: Manombo Special Reserve	23.092721 S, 47.754917 E	PRJNA1290322	SAMN49916491	SRR34496739
Rhotorquevirus	Rhotorquevirus new sp1	madamur torque teno virus 48	PX374173	MNB22_056	0.474	2293	2022-10-25	Rattus rattus	oral swab	Madagascar: Manombo Special Reserve	23.11756999 S, 47.74941998 E	PRJNA1290322	SAMN49916496	SRR34496638
Rhotorquevirus	Rhotorquevirus new sp1	madamur torque teno virus 48	PX374174	MNB22_057	0.474	2293	2022-10-25	Rattus rattus	oral swab	Madagascar: Manombo Special Reserve	23.11756999 S, 47.74941998 E	PRJNA1290322	SAMN49916497	SRR34496636
Rhotorquevirus	Rhotorquevirus new sp1	madamur torque teno virus 108	PX374175	MNB22_065	0.474	2293	2022-10-26	Rattus rattus	oral swab	Madagascar: Manombo Special Reserve	23.11099598 S, 47.75050803 E	PRJNA1290322	SAMN49916505	SRR34496628
Rhotorquevirus	Rhotorquevirus new sp1	madamur torque teno virus 108	PX374176	MNB22_067	0.475	2293	2022-10-27	Rattus rattus	oral swab	Madagascar: Manombo Special Reserve	23.09146204 S, 47.75468498 E	PRJNA1290322	SAMN49916507	SRR34496625
Rhotorquevirus	Rhotorquevirus new sp1	madamur torque teno virus 108	PX374177	MNB22_068	0.474	2293	2022-10-27	Rattus rattus	oral swab	Madagascar: Manombo Special Reserve	23.11370501 S, 47.74967596 E	PRJNA1290322	SAMN49916508	SRR34496624
Rhotorquevirus	Rhotorquevirus new sp1	madamur torque teno virus 33	PX374178	MNB22_069	0.492	2293	2022-10-27	Rattus rattus	oral swab	Madagascar: Manombo Special Reserve	23.11384801 S, 47.74949097 E	PRJNA1290322	SAMN49916509	SRR34496623
Rhotorquevirus	Rhotorquevirus new sp1	madamur torque teno virus 109	PX374179	MNB22_073	0.498	2293	2022-10-29	Rattus rattus	oral swab	Madagascar: Manombo Special Reserve	23.07566 S, 47.75591 E	PRJNA1290322	SAMN49916513	SRR34496619
Rhotorquevirus	Rhotorquevirus new sp1	madamur torque teno virus 66	PX374180	MNB22_075	0.489	2293	2022-10-29	Rattus rattus	oral swab	Madagascar: Manombo Special Reserve	23.07566 S, 47.75591 E	PRJNA1290322	SAMN49916515	SRR34496617
Rhotorquevirus	Rhotorquevirus new sp1	madamur torque teno virus 111	PX374182	MNB22_095	0.495	2293	2022-11-01	Rattus rattus	oral swab	Madagascar: Manombo Special Reserve	23.02876 S, 47.73153 E	PRJNA1290322	SAMN49916533	SRR34496597
Rhotorquevirus	Rhotorquevirus new sp1	madamur torque teno virus 108	PX374183	MNB22_097	0.478	2293	2022-11-02	Rattus rattus	oral swab	Madagascar: Manombo Special Reserve	23.00525098 S, 47.73477201 E	PRJNA1290322	SAMN49916535	SRR34496713
Rhotorquevirus	Rhotorquevirus new sp1	madamur torque teno virus 73	PX374184	MNB22_097	0.491	2293	2022-11-02	Rattus rattus	oral swab	Madagascar: Manombo Special Reserve	23.00525098 S, 47.73477201 E	PRJNA1290322	SAMN49916535	SRR34496713
Rhotorquevirus	Rhotorquevirus new sp1	madamur torque teno virus 108	PX374185	MNB22_098	0.477	2293	2022-11-02	Rattus rattus	oral swab	Madagascar: Manombo Special Reserve	23.00493004 S, 47.74451296 E	PRJNA1290322	SAMN49916536	SRR34496712
Rhotorquevirus	Rhotorquevirus new sp1	madamur torque teno virus 80	PX374186	MNB22_099	0.475	2293	2022-11-02	Rattus rattus	oral swab	Madagascar: Manombo Special Reserve	23.03005 S, 47.7357 E	PRJNA1290322	SAMN49916537	SRR34496710
Rhotorquevirus	Rhotorquevirus new sp1	madamur torque teno virus 72	PX374187	MNB22_105	0.489	2293	2022-11-03	Rattus rattus	oral swab	Madagascar: Manombo Special Reserve	23.00507798 S, 47.73566896 E	PRJNA1290322	SAMN49916543	SRR34496704
Rhotorquevirus	Rhotorquevirus new sp1	madamur torque teno virus 103	PX374188	MNB22_111	0.468	2293	2022-11-04	Rattus rattus	oral swab	Madagascar: Manombo Special Reserve	22.97178 S, 47.75272 E	PRJNA1290322	SAMN49916548	SRR34496698
Rhotorquevirus	Rhotorquevirus new sp1	madamur torque teno virus 106	PX374189	MNB22_114	0.457	2293	2022-11-04	Rattus rattus	oral swab	Madagascar: Manombo Special Reserve	22.99509 S, 47.74294 E	PRJNA1290322	SAMN49916551	SRR34496695
Rhotorquevirus	Rhotorquevirus new sp1	madamur torque teno virus 109	PX374190	MNB22_124	0.489	2293	2022-11-06	Rattus rattus	oral swab	Madagascar: Manombo Special Reserve	23.00683 S, 47.74935 E	PRJNA1290322	SAMN49916560	SRR34496685
Rhotorquevirus	Rhotorquevirus new sp1	madamur torque teno virus 106	PX374191	MNB22_125	0.454	2293	2022-11-06	Rattus rattus	oral swab	Madagascar: Manombo Special Reserve	22.99509 S, 47.74294 E	PRJNA1290322	SAMN49916561	SRR34496684
Rhotorquevirus	Rhotorquevirus new sp1	madamur torque teno virus 8	PX374192	MNB22_127	0.489	2293	2022-11-06	Rattus rattus	oral swab	Madagascar: Manombo Special Reserve	22.97178 S, 47.75272 E	PRJNA1290322	SAMN49916563	SRR34496682
Rhotorquevirus	Rhotorquevirus new sp1	madamur torque teno virus 103	PX374193	MNB23_163	0.466	2293	2023-07-07	Rattus rattus	oral swab	Madagascar: Manombo Special Reserve	23.08316667 S, 47.75822222 E	PRJNA1290322	SAMN49916565	SRR34496680
Rhotorquevirus	Rhotorquevirus new sp1	madamur torque teno virus 120	PX374194	MNB23_169	0.485	2293	2023-07-07	Rattus rattus	oral swab	Madagascar: Manombo Special Reserve	23.10638889 S, 47.75144444 E	PRJNA1290322	SAMN49916571	SRR34496673
Rhotorquevirus	Rhotorquevirus new sp1	madamur torque teno virus 67	PX374195	MNB23_171	0.456	2293	2023-07-07	Rattus rattus	oral swab	Madagascar: Manombo Special Reserve	23.10972222 S, 47.75091667 E	PRJNA1290322	SAMN49916573	SRR34496671
Rhotorquevirus	Rhotorquevirus new sp1	madamur torque teno virus 73	PX374196	MNB23_172	0.491	2293	2023-07-07	Rattus rattus	oral swab	Madagascar: Manombo Special Reserve	23.08547222 S, 47.75702778 E	PRJNA1290322	SAMN49916574	SRR34496670
Rhotorquevirus	Rhotorquevirus new sp1	madamur torque teno virus 84	PX374197	MNB23_178	0.474	2293	2023-07-10	Rattus rattus	oral swab	Madagascar: Manombo Special Reserve	23.09105556 S, 47.75475 E	PRJNA1290322	SAMN49916578	SRR34496781
Rhotorquevirus	Rhotorquevirus new sp1	madamur torque teno virus 48	PX374198	MNB23_181	0.476	2293	2023-07-10	Rattus rattus	oral swab	Madagascar: Manombo Special Reserve	23.09275 S, 47.75486111 E	PRJNA1290322	SAMN49916581	SRR34496778
Rhotorquevirus	Rhotorquevirus new sp1	madamur torque teno virus 85	PX374199	MNB23_182	0.484	2293	2023-07-10	Rattus rattus	oral swab	Madagascar: Manombo Special Reserve	23.09363889 S, 47.75466667 E	PRJNA1290322	SAMN49916582	SRR34496777
Rhotorquevirus	Rhotorquevirus new sp1	madamur torque teno virus 108	PX374200	MNB23_182	0.474	2293	2023-07-10	Rattus rattus	oral swab	Madagascar: Manombo Special Reserve	23.09363889 S, 47.75466667 E	PRJNA1290322	SAMN49916582	SRR34496777
Rhotorquevirus	Rhotorquevirus new sp1	madamur torque teno virus 91	PX374201	MNB23_183	0.474	2293	2023-07-10	Rattus rattus	oral swab	Madagascar: Manombo Special Reserve	23.09447222 S, 47.73775 E	PRJNA1290322	SAMN49916583	SRR34496776
Rhotorquevirus	Rhotorquevirus new sp1	madamur torque teno virus 66	PX374202	MNB23_186	0.488	2293	2023-07-10	Rattus rattus	oral swab	Madagascar: Manombo Special Reserve	23.11683333 S, 47.74958333 E	PRJNA1290322	SAMN49916586	SRR34496773
Rhotorquevirus	Rhotorquevirus new sp1	madamur torque teno virus 67	PX374203	MNB23_187	0.457	2293	2023-07-10	Rattus rattus	oral swab	Madagascar: Manombo Special Reserve	23.11761111 S, 47.74933333 E	PRJNA1290322	SAMN49916587	SRR34496771
Rhotorquevirus	Rhotorquevirus new sp1	madamur torque teno virus 48	PX374204	MNB23_187	0.475	2293	2023-07-10	Rattus rattus	oral swab	Madagascar: Manombo Special Reserve	23.11761111 S, 47.74933333 E	PRJNA1290322	SAMN49916587	SRR34496771
Rhotorquevirus	Rhotorquevirus new sp1	madamur torque teno virus 66	PX374205	MNB23_208	0.488	2293	2023-07-12	Rattus rattus	oral swab	Madagascar: Manombo Special Reserve	23.10727778 S, 47.75130556 E	PRJNA1290322	SAMN49916606	SRR34496751
Rhotorquevirus	Rhotorquevirus new sp1	madamur torque teno virus 72	PX374206	MNB23_208	0.491	2293	2023-07-12	Rattus rattus	oral swab	Madagascar: Manombo Special Reserve	23.10727778 S, 47.75130556 E	PRJNA1290322	SAMN49916606	SRR34496751
Rhotorquevirus	Rhotorquevirus new sp1	madamur torque teno virus 85	PX374207	MNB23_209	0.488	2293	2023-07-12	Rattus rattus	oral swab	Madagascar: Manombo Special Reserve	23.11761111 S, 47.74933333 E	PRJNA1290322	SAMN49916607	SRR34496749
Rhotorquevirus	Rhotorquevirus new sp1	madamur torque teno virus 24	PX374208	MNB23_209	0.467	2293	2023-07-12	Rattus rattus	oral swab	Madagascar: Manombo Special Reserve	23.11761111 S, 47.74933333 E	PRJNA1290322	SAMN49916607	SRR34496749
Rhotorquevirus	Rhotorquevirus new sp1	madamur torque teno virus 108	PX374209	MNB23_209	0.473	2293	2023-07-12	Rattus rattus	oral swab	Madagascar: Manombo Special Reserve	23.11761111 S, 47.74933333 E	PRJNA1290322	SAMN49916607	SRR34496749
Rhotorquevirus	Rhotorquevirus new sp1	madamur torque teno virus 67	PX374210	MNB23_210	0.457	2293	2023-07-12	Rattus rattus	oral swab	Madagascar: Manombo Special Reserve	23.10555556 S, 47.75169444 E	PRJNA1290322	SAMN49916608	SRR34496748
Rhotorquevirus	Rhotorquevirus new sp1	madamur torque teno virus 108	PX374211	MNB23_212	0.475	2293	2023-07-13	Rattus rattus	oral swab	Madagascar: Manombo Special Reserve	23.09363889 S, 47.75466667 E	PRJNA1290322	SAMN49916610	SRR34496746
Rhotorquevirus	Rhotorquevirus new sp1	madamur torque teno virus 72	PX374212	MNB23_219	0.493	2293	2023-07-13	Rattus rattus	oral swab	Madagascar: Manombo Special Reserve	23.09786111 S, 47.75458333 E	PRJNA1290322	SAMN49916616	SRR34496740
Rhotorquevirus	Rhotorquevirus new sp1	madamur torque teno virus 71	PX374213	MNB23_222	0.489	2293	2023-07-13	Rattus rattus	oral swab	Madagascar: Manombo Special Reserve	23.10555556 S, 47.75169444 E	PRJNA1290322	SAMN49916619	SRR34496736
Rhotorquevirus	Rhotorquevirus new sp1	madamur torque teno virus 107	PX374214	MNB23_222	0.468	2293	2023-07-13	Rattus rattus	oral swab	Madagascar: Manombo Special Reserve	23.10555556 S, 47.75169444 E	PRJNA1290322	SAMN49916619	SRR34496736
Rhotorquevirus	Rhotorquevirus new sp1	madamur torque teno virus 108	PX374215	MNB23_233	0.475	2293	2023-07-14	Rattus rattus	oral swab	Madagascar: Manombo Special Reserve	23.11383333 S, 47.74947222 E	PRJNA1290322	SAMN49916627	SRR34496727
Rhotorquevirus	Rhotorquevirus new sp1	madamur torque teno virus 30	PX374216	MNB23_233	0.483	2293	2023-07-14	Rattus rattus	oral swab	Madagascar: Manombo Special Reserve	23.11383333 S, 47.74947222 E	PRJNA1290322	SAMN49916627	SRR34496727
Rhotorquevirus	Rhotorquevirus new sp1	madamur torque teno virus 85	PX374217	MNB23_241	0.483	2293	2023-07-15	Rattus rattus	oral swab	Madagascar: Manombo Special Reserve	23.08641667 S, 47.75691667 E	PRJNA1290322	SAMN49916634	SRR34496720
Rhotorquevirus	Rhotorquevirus new sp1	madamur torque teno virus 84	PX374218	MNB23_241	0.477	2293	2023-07-15	Rattus rattus	oral swab	Madagascar: Manombo Special Reserve	23.08641667 S, 47.75691667 E	PRJNA1290322	SAMN49916634	SRR34496720
Rhotorquevirus	Rhotorquevirus new sp1	madamur torque teno virus 67	PX374219	MNB23_247	0.464	2293	2023-07-16	Rattus rattus	oral swab	Madagascar: Manombo Special Reserve	23.05761111 S, 47.71580556 E	PRJNA1290322	SAMN49916640	SRR34496667
Rhotorquevirus	Rhotorquevirus new sp1	madamur torque teno virus 72	PX374220	MNB23_258	0.489	2293	2023-07-18	Rattus rattus	oral swab	Madagascar: Manombo Special Reserve	23.00516667 S, 47.73419444 E	PRJNA1290322	SAMN49916651	SRR34496655
Rhotorquevirus	Rhotorquevirus new sp1	madamur torque teno virus 117	PX374221	MNB22_050	0.473	2294	2022-10-25	Rattus rattus	oral swab	Madagascar: Manombo Special Reserve	23.09359398 S, 47.75474198 E	PRJNA1290322	SAMN49916490	SRR34496750
Rhotorquevirus	Rhotorquevirus new sp1	madamur torque teno virus 74	PX374222	MNB22_062	0.493	2294	2022-10-26	Rattus rattus	oral swab	Madagascar: Manombo Special Reserve	23.09229604 S, 47.754831 E	PRJNA1290322	SAMN49916502	SRR34496631
Rhotorquevirus	Rhotorquevirus new sp1	madamur torque teno virus 108	PX374223	MNB22_066	0.475	2294	2022-10-26	Rattus rattus	oral swab	Madagascar: Manombo Special Reserve	23.11099598 S, 47.75050803 E	PRJNA1290322	SAMN49916506	SRR34496627
Rhotorquevirus	Rhotorquevirus new sp1	madamur torque teno virus 66	PX374224	MNB22_072	0.495	2294	2022-10-29	Rattus rattus	oral swab	Madagascar: Manombo Special Reserve	23.07566 S, 47.75591 E	PRJNA1290322	SAMN49916512	SRR34496620
Rhotorquevirus	Rhotorquevirus new sp1	madamur torque teno virus 72	PX374225	MNB22_072	0.495	2294	2022-10-29	Rattus rattus	oral swab	Madagascar: Manombo Special Reserve	23.07566 S, 47.75591 E	PRJNA1290322	SAMN49916512	SRR34496620
Rhotorquevirus	Rhotorquevirus new sp1	madamur torque teno virus 85	PX374226	MNB22_073	0.487	2294	2022-10-29	Rattus rattus	oral swab	Madagascar: Manombo Special Reserve	23.07566 S, 47.75591 E	PRJNA1290322	SAMN49916513	SRR34496619
Rhotorquevirus	Rhotorquevirus new sp1	madamur torque teno virus 74	PX374227	MNB22_079	0.49	2294	2022-10-29	Rattus rattus	oral swab	Madagascar: Manombo Special Reserve	23.07566 S, 47.75591 E	PRJNA1290322	SAMN49916519	SRR34496612
Rhotorquevirus	Rhotorquevirus new sp1	madamur torque teno virus 136	PX374228	MNB22_091	0.46	2294	2022-11-01	Rattus rattus	oral swab	Madagascar: Manombo Special Reserve	23.00480397 S, 47.73936999 E	PRJNA1290322	SAMN49916529	SRR34496601
Rhotorquevirus	Rhotorquevirus new sp1	madamur torque teno virus 48	PX374229	MNB22_091	0.47	2294	2022-11-01	Rattus rattus	oral swab	Madagascar: Manombo Special Reserve	23.00480397 S, 47.73936999 E	PRJNA1290322	SAMN49916529	SRR34496601
Rhotorquevirus	Rhotorquevirus new sp1	madamur torque teno virus 73	PX374230	MNB22_095	0.491	2294	2022-11-01	Rattus rattus	oral swab	Madagascar: Manombo Special Reserve	23.02876 S, 47.73153 E	PRJNA1290322	SAMN49916533	SRR34496597
Rhotorquevirus	Rhotorquevirus new sp1	madamur torque teno virus 85	PX374231	MNB22_095	0.492	2294	2022-11-01	Rattus rattus	oral swab	Madagascar: Manombo Special Reserve	23.02876 S, 47.73153 E	PRJNA1290322	SAMN49916533	SRR34496597
Rhotorquevirus	Rhotorquevirus new sp1	madamur torque teno virus 50	PX374232	MNB22_098	0.463	2294	2022-11-02	Rattus rattus	oral swab	Madagascar: Manombo Special Reserve	23.00493004 S, 47.74451296 E	PRJNA1290322	SAMN49916536	SRR34496712
Rhotorquevirus	Rhotorquevirus new sp1	madamur torque teno virus 111	PX374233	MNB22_099	0.49	2294	2022-11-02	Rattus rattus	oral swab	Madagascar: Manombo Special Reserve	23.03005 S, 47.7357 E	PRJNA1290322	SAMN49916537	SRR34496710
Rhotorquevirus	Rhotorquevirus new sp1	madamur torque teno virus 84	PX374234	MNB22_101	0.472	2294	2022-11-02	Rattus rattus	oral swab	Madagascar: Manombo Special Reserve	23.03005 S, 47.7357 E	PRJNA1290322	SAMN49916539	SRR34496708
Rhotorquevirus	Rhotorquevirus new sp1	madamur torque teno virus 3	PX374235	MNB22_103	0.46	2294	2022-11-02	Rattus rattus	oral swab	Madagascar: Manombo Special Reserve	23.02876 S, 47.73153 E	PRJNA1290322	SAMN49916541	SRR34496706
Rhotorquevirus	Rhotorquevirus new sp1	madamur torque teno virus 50	PX374236	MNB22_105	0.459	2294	2022-11-03	Rattus rattus	oral swab	Madagascar: Manombo Special Reserve	23.00507798 S, 47.73566896 E	PRJNA1290322	SAMN49916543	SRR34496704
Rhotorquevirus	Rhotorquevirus new sp1	madamur torque teno virus 132	PX374237	MNB22_109	0.47	2294	2022-11-04	Rattus rattus	oral swab	Madagascar: Manombo Special Reserve	23.00487899 S, 47.73659701 E	PRJNA1290322	SAMN49916546	SRR34496701
Rhotorquevirus	Rhotorquevirus new sp1	madamur torque teno virus 26	PX374238	MNB22_127	0.496	2294	2022-11-06	Rattus rattus	oral swab	Madagascar: Manombo Special Reserve	22.97178 S, 47.75272 E	PRJNA1290322	SAMN49916563	SRR34496682
Rhotorquevirus	Rhotorquevirus new sp1	madamur torque teno virus 50	PX374239	MNB22_127	0.464	2294	2022-11-06	Rattus rattus	oral swab	Madagascar: Manombo Special Reserve	22.97178 S, 47.75272 E	PRJNA1290322	SAMN49916563	SRR34496682
Rhotorquevirus	Rhotorquevirus new sp1	madamur torque teno virus 74	PX374240	MNB23_165	0.493	2294	2023-07-07	Rattus rattus	oral swab	Madagascar: Manombo Special Reserve	23.09105556 S, 47.75475 E	PRJNA1290322	SAMN49916567	SRR34496677
Rhotorquevirus	Rhotorquevirus new sp1	madamur torque teno virus 73	PX374241	MNB23_171	0.49	2294	2023-07-07	Rattus rattus	oral swab	Madagascar: Manombo Special Reserve	23.10972222 S, 47.75091667 E	PRJNA1290322	SAMN49916573	SRR34496671
Rhotorquevirus	Rhotorquevirus new sp1	madamur torque teno virus 50	PX374242	MNB23_172	0.461	2294	2023-07-07	Rattus rattus	oral swab	Madagascar: Manombo Special Reserve	23.08547222 S, 47.75702778 E	PRJNA1290322	SAMN49916574	SRR34496670
Rhotorquevirus	Rhotorquevirus new sp1	madamur torque teno virus 66	PX374243	MNB23_177	0.487	2294	2023-07-10	Rattus rattus	oral swab	Madagascar: Manombo Special Reserve	23.09025 S, 47.75488889 E	PRJNA1290322	SAMN49916577	SRR34496782
Rhotorquevirus	Rhotorquevirus new sp1	madamur torque teno virus 3	PX374244	MNB23_178	0.466	2294	2023-07-10	Rattus rattus	oral swab	Madagascar: Manombo Special Reserve	23.09105556 S, 47.75475 E	PRJNA1290322	SAMN49916578	SRR34496781
Rhotorquevirus	Rhotorquevirus new sp1	madamur torque teno virus 71	PX374245	MNB23_178	0.486	2294	2023-07-10	Rattus rattus	oral swab	Madagascar: Manombo Special Reserve	23.09105556 S, 47.75475 E	PRJNA1290322	SAMN49916578	SRR34496781
Rhotorquevirus	Rhotorquevirus new sp1	madamur torque teno virus 3	PX374246	MNB23_181	0.465	2294	2023-07-10	Rattus rattus	oral swab	Madagascar: Manombo Special Reserve	23.09275 S, 47.75486111 E	PRJNA1290322	SAMN49916581	SRR34496778
Rhotorquevirus	Rhotorquevirus new sp1	madamur torque teno virus 73	PX374247	MNB23_183	0.49	2294	2023-07-10	Rattus rattus	oral swab	Madagascar: Manombo Special Reserve	23.09447222 S, 47.73775 E	PRJNA1290322	SAMN49916583	SRR34496776
Rhotorquevirus	Rhotorquevirus new sp1	madamur torque teno virus 71	PX374248	MNB23_203	0.489	2294	2023-07-12	Rattus rattus	oral swab	Madagascar: Manombo Special Reserve	23.08394444 S, 47.75769444 E	PRJNA1290322	SAMN49916601	SRR34496756
Rhotorquevirus	Rhotorquevirus new sp1	madamur torque teno virus 84	PX374249	MNB23_203	0.475	2294	2023-07-12	Rattus rattus	oral swab	Madagascar: Manombo Special Reserve	23.08394444 S, 47.75769444 E	PRJNA1290322	SAMN49916601	SRR34496756
Rhotorquevirus	Rhotorquevirus new sp1	madamur torque teno virus 50	PX374250	MNB23_203	0.462	2294	2023-07-12	Rattus rattus	oral swab	Madagascar: Manombo Special Reserve	23.08394444 S, 47.75769444 E	PRJNA1290322	SAMN49916601	SRR34496756
Rhotorquevirus	Rhotorquevirus new sp1	madamur torque teno virus 71	PX374251	MNB23_204	0.486	2294	2023-07-12	Rattus rattus	oral swab	Madagascar: Manombo Special Reserve	23.08725 S, 47.75661111 E	PRJNA1290322	SAMN49916602	SRR34496755
Rhotorquevirus	Rhotorquevirus new sp1	madamur torque teno virus 3	PX374252	MNB23_206	0.459	2294	2023-07-12	Rattus rattus	oral swab	Madagascar: Manombo Special Reserve	23.10555556 S, 47.75169444 E	PRJNA1290322	SAMN49916604	SRR34496753
Rhotorquevirus	Rhotorquevirus new sp1	madamur torque teno virus 108	PX374253	MNB23_210	0.477	2294	2023-07-12	Rattus rattus	oral swab	Madagascar: Manombo Special Reserve	23.10555556 S, 47.75169444 E	PRJNA1290322	SAMN49916608	SRR34496748
Rhotorquevirus	Rhotorquevirus new sp1	madamur torque teno virus 73	PX374254	MNB23_210	0.491	2294	2023-07-12	Rattus rattus	oral swab	Madagascar: Manombo Special Reserve	23.10555556 S, 47.75169444 E	PRJNA1290322	SAMN49916608	SRR34496748
Rhotorquevirus	Rhotorquevirus new sp1	madamur torque teno virus 121	PX374255	MNB23_212	0.462	2294	2023-07-13	Rattus rattus	oral swab	Madagascar: Manombo Special Reserve	23.09363889 S, 47.75466667 E	PRJNA1290322	SAMN49916610	SRR34496746
Rhotorquevirus	Rhotorquevirus new sp1	madamur torque teno virus 120	PX374256	MNB23_219	0.486	2294	2023-07-13	Rattus rattus	oral swab	Madagascar: Manombo Special Reserve	23.09786111 S, 47.75458333 E	PRJNA1290322	SAMN49916616	SRR34496740
Rhotorquevirus	Rhotorquevirus new sp1	madamur torque teno virus 108	PX374257	MNB23_222	0.471	2294	2023-07-13	Rattus rattus	oral swab	Madagascar: Manombo Special Reserve	23.10555556 S, 47.75169444 E	PRJNA1290322	SAMN49916619	SRR34496736
Rhotorquevirus	Rhotorquevirus new sp1	madamur torque teno virus 48	PX374258	MNB23_226	0.476	2294	2023-07-14	Rattus rattus	oral swab	Madagascar: Manombo Special Reserve	23.08394444 S, 47.75769444 E	PRJNA1290322	SAMN49916621	SRR34496734
Rhotorquevirus	Rhotorquevirus new sp1	madamur torque teno virus 3	PX374259	MNB23_229	0.464	2294	2023-07-14	Rattus rattus	oral swab	Madagascar: Manombo Special Reserve	23.08944444 S, 47.755 E	PRJNA1290322	SAMN49916623	SRR34496732
Rhotorquevirus	Rhotorquevirus new sp1	madamur torque teno virus 74	PX374260	MNB23_241	0.496	2294	2023-07-15	Rattus rattus	oral swab	Madagascar: Manombo Special Reserve	23.08641667 S, 47.75691667 E	PRJNA1290322	SAMN49916634	SRR34496720
Rhotorquevirus	Rhotorquevirus new sp1	madamur torque teno virus 8	PX374261	MNB23_243	0.489	2294	2023-07-15	Rattus rattus	oral swab	Madagascar: Manombo Special Reserve	23.08725 S, 47.75661111 E	PRJNA1290322	SAMN49916636	SRR34496718
Rhotorquevirus	Rhotorquevirus new sp1	madamur torque teno virus 3	PX374262	MNB23_244	0.464	2294	2023-07-15	Rattus rattus	oral swab	Madagascar: Manombo Special Reserve	23.08944444 S, 47.755 E	PRJNA1290322	SAMN49916637	SRR34496716
Rhotorquevirus	Rhotorquevirus new sp1	madamur torque teno virus 66	PX374263	MNB23_250	0.49	2294	2023-07-16	Rattus rattus	oral swab	Madagascar: Manombo Special Reserve	23.05761111 S, 47.71580556 E	PRJNA1290322	SAMN49916643	SRR34496664
Rhotorquevirus	Rhotorquevirus new sp1	madamur torque teno virus 50	PX374264	MNB23_258	0.463	2294	2023-07-18	Rattus rattus	oral swab	Madagascar: Manombo Special Reserve	23.00516667 S, 47.73419444 E	PRJNA1290322	SAMN49916651	SRR34496655
Rhotorquevirus	Rhotorquevirus new sp1	madamur torque teno virus 48	PX374265	MNB23_263	0.472	2294	2023-07-19	Rattus rattus	oral swab	Madagascar: Manombo Special Reserve	23.00497222 S, 47.73613889 E	PRJNA1290322	SAMN49916655	SRR34496651
Rhotorquevirus	Rhotorquevirus new sp1	madamur torque teno virus 48	PX374266	MNB23_270	0.472	2294	2023-07-20	Rattus rattus	oral swab	Madagascar: Manombo Special Reserve	23.00497222 S, 47.73613889 E	PRJNA1290322	SAMN49916662	SRR34496643
Rhotorquevirus	Rhotorquevirus new sp1	madamur torque teno virus 3	PX374267	MNB22_045	0.463	2295	2022-10-24	Rattus rattus	oral swab	Madagascar: Manombo Special Reserve	23.092721 S, 47.754917 E	PRJNA1290322	SAMN49916485	SRR34496689
Rhotorquevirus	Rhotorquevirus new sp1	madamur torque teno virus 3	PX374268	MNB22_063	0.463	2295	2022-10-26	Rattus rattus	oral swab	Madagascar: Manombo Special Reserve	23.092721 S, 47.754917 E	PRJNA1290322	SAMN49916503	SRR34496630
Rhotorquevirus	Rhotorquevirus new sp1	madamur torque teno virus 3	PX374269	MNB22_070	0.464	2295	2022-10-27	Rattus rattus	oral swab	Madagascar: Manombo Special Reserve	23.11584298 S, 47.74877499 E	PRJNA1290322	SAMN49916510	SRR34496622
Rhotorquevirus	Rhotorquevirus new sp1	madamur torque teno virus 136	PX374270	MNB22_105	0.461	2295	2022-11-03	Rattus rattus	oral swab	Madagascar: Manombo Special Reserve	23.00507798 S, 47.73566896 E	PRJNA1290322	SAMN49916543	SRR34496704
Rhotorquevirus	Rhotorquevirus new sp1	madamur torque teno virus 50	PX374271	MNB23_165	0.46	2295	2023-07-07	Rattus rattus	oral swab	Madagascar: Manombo Special Reserve	23.09105556 S, 47.75475 E	PRJNA1290322	SAMN49916567	SRR34496677
Rhotorquevirus	Rhotorquevirus new sp1	madamur torque teno virus 120	PX374272	MNB23_171	0.486	2295	2023-07-07	Rattus rattus	oral swab	Madagascar: Manombo Special Reserve	23.10972222 S, 47.75091667 E	PRJNA1290322	SAMN49916573	SRR34496671
Rhotorquevirus	Rhotorquevirus new sp1	madamur torque teno virus 74	PX374273	MNB23_178	0.493	2295	2023-07-10	Rattus rattus	oral swab	Madagascar: Manombo Special Reserve	23.09105556 S, 47.75475 E	PRJNA1290322	SAMN49916578	SRR34496781
Rhotorquevirus	Rhotorquevirus new sp1	madamur torque teno virus 121	PX374274	MNB23_187	0.461	2295	2023-07-10	Rattus rattus	oral swab	Madagascar: Manombo Special Reserve	23.11761111 S, 47.74933333 E	PRJNA1290322	SAMN49916587	SRR34496771
Rhotorquevirus	Rhotorquevirus new sp1	madamur torque teno virus 71	PX374275	MNB23_210	0.489	2295	2023-07-12	Rattus rattus	oral swab	Madagascar: Manombo Special Reserve	23.10555556 S, 47.75169444 E	PRJNA1290322	SAMN49916608	SRR34496748
Rhotorquevirus	Rhotorquevirus new sp1	madamur torque teno virus 74	PX374276	MNB23_213	0.494	2295	2023-07-13	Rattus rattus	oral swab	Madagascar: Manombo Special Reserve	23.09275 S, 47.75486111 E	PRJNA1290322	SAMN49916611	SRR34496745
Rhotorquevirus	Rhotorquevirus new sp1	madamur torque teno virus 108	PX374277	MNB23_242	0.475	2295	2023-07-15	Rattus rattus	oral swab	Madagascar: Manombo Special Reserve	23.08394444 S, 47.75769444 E	PRJNA1290322	SAMN49916635	SRR34496719
Rhotorquevirus	Rhotorquevirus new sp1	madamur torque teno virus 121	PX374278	MNB23_242	0.461	2295	2023-07-15	Rattus rattus	oral swab	Madagascar: Manombo Special Reserve	23.08394444 S, 47.75769444 E	PRJNA1290322	SAMN49916635	SRR34496719
Rhotorquevirus	Rhotorquevirus new sp1	madamur torque teno virus 66	PX374279	MNB23_247	0.491	2295	2023-07-16	Rattus rattus	oral swab	Madagascar: Manombo Special Reserve	23.05761111 S, 47.71580556 E	PRJNA1290322	SAMN49916640	SRR34496667
Rhotorquevirus	Rhotorquevirus new sp1	madamur torque teno virus 48	PX374280	MNB23_257	0.472	2295	2023-07-18	Rattus rattus	oral swab	Madagascar: Manombo Special Reserve	23.00497222 S, 47.73613889 E	PRJNA1290322	SAMN49916650	SRR34496656
Rhotorquevirus	Rhotorquevirus new sp1	madamur torque teno virus 49	PX374281	MNB22_073	0.492	2296	2022-10-29	Rattus rattus	oral swab	Madagascar: Manombo Special Reserve	23.07566 S, 47.75591 E	PRJNA1290322	SAMN49916513	SRR34496619
Rhotorquevirus	Rhotorquevirus new sp1	madamur torque teno virus 47	PX374282	MNB22_091	0.478	2296	2022-11-01	Rattus rattus	oral swab	Madagascar: Manombo Special Reserve	23.00480397 S, 47.73936999 E	PRJNA1290322	SAMN49916529	SRR34496601
Rhotorquevirus	Rhotorquevirus new sp1	madamur torque teno virus 50	PX374283	MNB23_178	0.462	2296	2023-07-10	Rattus rattus	oral swab	Madagascar: Manombo Special Reserve	23.09105556 S, 47.75475 E	PRJNA1290322	SAMN49916578	SRR34496781
Rhotorquevirus	Rhotorquevirus new sp1	madamur torque teno virus 42	PX374284	MNB23_202	0.491	2296	2023-07-12	Rattus rattus	oral swab	Madagascar: Manombo Special Reserve	23.09275 S, 47.75486111 E	PRJNA1290322	SAMN49916600	SRR34496757
Rhotorquevirus	Rhotorquevirus new sp1	madamur torque teno virus 36	PX374285	MNB23_203	0.49	2296	2023-07-12	Rattus rattus	oral swab	Madagascar: Manombo Special Reserve	23.08394444 S, 47.75769444 E	PRJNA1290322	SAMN49916601	SRR34496756
Rhotorquevirus	Rhotorquevirus new sp1	madamur torque teno virus 50	PX374286	MNB23_215	0.463	2296	2023-07-13	Rattus rattus	oral swab	Madagascar: Manombo Special Reserve	23.08641667 S, 47.75691667 E	PRJNA1290322	SAMN49916613	SRR34496743
Rhotorquevirus	Rhotorquevirus new sp1	madamur torque teno virus 49	PX374287	MNB23_242	0.485	2296	2023-07-15	Rattus rattus	oral swab	Madagascar: Manombo Special Reserve	23.08394444 S, 47.75769444 E	PRJNA1290322	SAMN49916635	SRR34496719
Rhotorquevirus	Rhotorquevirus new sp1	madamur torque teno virus 112	PX374288	MNB22_045	0.495	2297	2022-10-24	Rattus rattus	oral swab	Madagascar: Manombo Special Reserve	23.092721 S, 47.754917 E	PRJNA1290322	SAMN49916485	SRR34496689
Rhotorquevirus	Rhotorquevirus new sp1	madamur torque teno virus 100	PX374289	MNB22_056	0.496	2297	2022-10-25	Rattus rattus	oral swab	Madagascar: Manombo Special Reserve	23.11756999 S, 47.74941998 E	PRJNA1290322	SAMN49916496	SRR34496638
Rhotorquevirus	Rhotorquevirus new sp1	madamur torque teno virus 7	PX374290	MNB22_075	0.493	2297	2022-10-29	Rattus rattus	oral swab	Madagascar: Manombo Special Reserve	23.07566 S, 47.75591 E	PRJNA1290322	SAMN49916515	SRR34496617
Rhotorquevirus	Rhotorquevirus new sp1	madamur torque teno virus 41	PX374291	MNB22_084	0.489	2297	2022-10-31	Rattus rattus	oral swab	Madagascar: Manombo Special Reserve	23.00523103 S, 47.73849299 E	PRJNA1290322	SAMN49916522	SRR34496609
Rhotorquevirus	Rhotorquevirus new sp1	madamur torque teno virus 39	PX374292	MNB22_089	0.493	2297	2022-10-31	Rattus rattus	oral swab	Madagascar: Manombo Special Reserve	23.00523103 S, 47.73849299 E	PRJNA1290322	SAMN49916527	SRR34496603
Rhotorquevirus	Rhotorquevirus new sp1	madamur torque teno virus 4	PX374293	MNB22_090	0.486	2297	2022-10-31	Rattus rattus	oral swab	Madagascar: Manombo Special Reserve	23.02876 S, 47.73153 E	PRJNA1290322	SAMN49916528	SRR34496602
Rhotorquevirus	Rhotorquevirus new sp1	madamur torque teno virus 37	PX374294	MNB22_109	0.488	2297	2022-11-04	Rattus rattus	oral swab	Madagascar: Manombo Special Reserve	23.00487899 S, 47.73659701 E	PRJNA1290322	SAMN49916546	SRR34496701
Rhotorquevirus	Rhotorquevirus new sp1	madamur torque teno virus 112	PX374295	MNB23_165	0.489	2297	2023-07-07	Rattus rattus	oral swab	Madagascar: Manombo Special Reserve	23.09105556 S, 47.75475 E	PRJNA1290322	SAMN49916567	SRR34496677
Rhotorquevirus	Rhotorquevirus new sp1	madamur torque teno virus 100	PX374296	MNB23_188	0.5	2297	2023-07-10	Rattus rattus	oral swab	Madagascar: Manombo Special Reserve	23.11152778 S, 47.75030556 E	PRJNA1290322	SAMN49916588	SRR34496770
Rhotorquevirus	Rhotorquevirus new sp1	madamur torque teno virus 7	PX374297	MNB23_203	0.499	2297	2023-07-12	Rattus rattus	oral swab	Madagascar: Manombo Special Reserve	23.08394444 S, 47.75769444 E	PRJNA1290322	SAMN49916601	SRR34496756
Rhotorquevirus	Rhotorquevirus new sp1	madamur torque teno virus 3	PX374298	MNB23_207	0.468	2297	2023-07-12	Rattus rattus	oral swab	Madagascar: Manombo Special Reserve	23.10638889 S, 47.75144444 E	PRJNA1290322	SAMN49916605	SRR34496752
Rhotorquevirus	Rhotorquevirus new sp1	madamur torque teno virus 5	PX374299	MNB23_207	0.495	2297	2023-07-12	Rattus rattus	oral swab	Madagascar: Manombo Special Reserve	23.10638889 S, 47.75144444 E	PRJNA1290322	SAMN49916605	SRR34496752
Rhotorquevirus	Rhotorquevirus new sp1	madamur torque teno virus 49	PX374300	MNB23_212	0.485	2297	2023-07-13	Rattus rattus	oral swab	Madagascar: Manombo Special Reserve	23.09363889 S, 47.75466667 E	PRJNA1290322	SAMN49916610	SRR34496746
Rhotorquevirus	Rhotorquevirus new sp1	madamur torque teno virus 112	PX374301	MNB23_215	0.491	2297	2023-07-13	Rattus rattus	oral swab	Madagascar: Manombo Special Reserve	23.08641667 S, 47.75691667 E	PRJNA1290322	SAMN49916613	SRR34496743
Rhotorquevirus	Rhotorquevirus new sp1	madamur torque teno virus 100	PX374302	MNB23_220	0.497	2297	2023-07-13	Rattus rattus	oral swab	Madagascar: Manombo Special Reserve	23.11625 S, 47.74897222 E	PRJNA1290322	SAMN49916617	SRR34496738
Rhotorquevirus	Rhotorquevirus new sp1	madamur torque teno virus 38	PX374303	MNB23_222	0.488	2297	2023-07-13	Rattus rattus	oral swab	Madagascar: Manombo Special Reserve	23.10555556 S, 47.75169444 E	PRJNA1290322	SAMN49916619	SRR34496736
Rhotorquevirus	Rhotorquevirus new sp1	madamur torque teno virus 100	PX374304	MNB22_049	0.494	2298	2022-10-25	Rattus rattus	oral swab	Madagascar: Manombo Special Reserve	23.09479603 S, 47.75431802 E	PRJNA1290322	SAMN49916489	SRR34496761
Rhotorquevirus	Rhotorquevirus new sp1	madamur torque teno virus 60	PX374305	MNB22_071	0.493	2298	2022-10-28	Rattus rattus	oral swab	Madagascar: Manombo Special Reserve	23.09191802 S, 47.754673 E	PRJNA1290322	SAMN49916511	SRR34496621
Rhotorquevirus	Rhotorquevirus new sp1	madamur torque teno virus 10	PX374306	MNB22_073	0.499	2298	2022-10-29	Rattus rattus	oral swab	Madagascar: Manombo Special Reserve	23.07566 S, 47.75591 E	PRJNA1290322	SAMN49916513	SRR34496619
Rhotorquevirus	Rhotorquevirus new sp1	madamur torque teno virus 5	PX374307	MNB23_169	0.495	2298	2023-07-07	Rattus rattus	oral swab	Madagascar: Manombo Special Reserve	23.10638889 S, 47.75144444 E	PRJNA1290322	SAMN49916571	SRR34496673
Rhotorquevirus	Rhotorquevirus new sp1	madamur torque teno virus 49	PX374308	MNB23_215	0.488	2298	2023-07-13	Rattus rattus	oral swab	Madagascar: Manombo Special Reserve	23.08641667 S, 47.75691667 E	PRJNA1290322	SAMN49916613	SRR34496743
Rhotorquevirus	Rhotorquevirus new sp1	madamur torque teno virus 60	PX374309	MNB23_219	0.486	2298	2023-07-13	Rattus rattus	oral swab	Madagascar: Manombo Special Reserve	23.09786111 S, 47.75458333 E	PRJNA1290322	SAMN49916616	SRR34496740
Rhotorquevirus	Rhotorquevirus new sp1	madamur torque teno virus 49	PX374310	MNB23_222	0.483	2298	2023-07-13	Rattus rattus	oral swab	Madagascar: Manombo Special Reserve	23.10555556 S, 47.75169444 E	PRJNA1290322	SAMN49916619	SRR34496736
Rhotorquevirus	Rhotorquevirus new sp1	madamur torque teno virus 60	PX374311	MNB23_227	0.493	2298	2023-07-14	Rattus rattus	oral swab	Madagascar: Manombo Special Reserve	23.09275 S, 47.75486111 E	PRJNA1290322	SAMN49916622	SRR34496733
Rhotorquevirus	Rhotorquevirus new sp1	madamur torque teno virus 60	PX374312	MNB23_233	0.487	2298	2023-07-14	Rattus rattus	oral swab	Madagascar: Manombo Special Reserve	23.11383333 S, 47.74947222 E	PRJNA1290322	SAMN49916627	SRR34496727
Rhotorquevirus	Rhotorquevirus new sp1	madamur torque teno virus 49	PX374313	MNB23_244	0.491	2298	2023-07-15	Rattus rattus	oral swab	Madagascar: Manombo Special Reserve	23.08944444 S, 47.755 E	PRJNA1290322	SAMN49916637	SRR34496716
Rhotorquevirus	Rhotorquevirus new sp1	madamur torque teno virus 4	PX374314	MNB23_258	0.489	2298	2023-07-18	Rattus rattus	oral swab	Madagascar: Manombo Special Reserve	23.00516667 S, 47.73419444 E	PRJNA1290322	SAMN49916651	SRR34496655
Rhotorquevirus	Rhotorquevirus new sp1	madamur torque teno virus 49	PX374315	MNB22_059	0.485	2299	2022-10-25	Rattus rattus	oral swab	Madagascar: Manombo Special Reserve	23.10633397 S, 47.75150296 E	PRJNA1290322	SAMN49916499	SRR34496634
Rhotorquevirus	Rhotorquevirus new sp1	madamur torque teno virus 60	PX374316	MNB22_077	0.488	2299	2022-10-29	Rattus rattus	oral swab	Madagascar: Manombo Special Reserve	23.07566 S, 47.75591 E	PRJNA1290322	SAMN49916517	SRR34496614
Rhotorquevirus	Rhotorquevirus new sp1	madamur torque teno virus 9	PX374317	MNB22_124	0.484	2299	2022-11-06	Rattus rattus	oral swab	Madagascar: Manombo Special Reserve	23.00683 S, 47.74935 E	PRJNA1290322	SAMN49916560	SRR34496685
Rhotorquevirus	Rhotorquevirus new sp1	madamur torque teno virus 49	PX374318	MNB23_166	0.484	2299	2023-07-07	Rattus rattus	oral swab	Madagascar: Manombo Special Reserve	23.09025 S, 47.75488889 E	PRJNA1290322	SAMN49916568	SRR34496676
Rhotorquevirus	Rhotorquevirus new sp1	madamur torque teno virus 60	PX374319	MNB23_178	0.492	2299	2023-07-10	Rattus rattus	oral swab	Madagascar: Manombo Special Reserve	23.09105556 S, 47.75475 E	PRJNA1290322	SAMN49916578	SRR34496781
Rhotorquevirus	Rhotorquevirus new sp1	madamur torque teno virus 60	PX374320	MNB23_183	0.492	2299	2023-07-10	Rattus rattus	oral swab	Madagascar: Manombo Special Reserve	23.09447222 S, 47.73775 E	PRJNA1290322	SAMN49916583	SRR34496776
Rhotorquevirus	Rhotorquevirus new sp1	madamur torque teno virus 49	PX374321	MNB23_210	0.483	2299	2023-07-12	Rattus rattus	oral swab	Madagascar: Manombo Special Reserve	23.10555556 S, 47.75169444 E	PRJNA1290322	SAMN49916608	SRR34496748
Rhotorquevirus	Rhotorquevirus new sp1	madamur torque teno virus 60	PX374322	MNB23_243	0.493	2300	2023-07-15	Rattus rattus	oral swab	Madagascar: Manombo Special Reserve	23.08725 S, 47.75661111 E	PRJNA1290322	SAMN49916636	SRR34496718
Rhotorquevirus	Rhotorquevirus new sp1	madamur torque teno virus 58	PX374323	MNB23_258	0.482	2302	2023-07-18	Rattus rattus	oral swab	Madagascar: Manombo Special Reserve	23.00516667 S, 47.73419444 E	PRJNA1290322	SAMN49916651	SRR34496655
Rhotorquevirus	Rhotorquevirus new sp1	madamur torque teno virus 46	PX374324	MNB22_056	0.488	2303	2022-10-25	Rattus rattus	oral swab	Madagascar: Manombo Special Reserve	23.11756999 S, 47.74941998 E	PRJNA1290322	SAMN49916496	SRR34496638
Rhotorquevirus	Rhotorquevirus new sp1	madamur torque teno virus 58	PX374325	MNB22_089	0.483	2303	2022-10-31	Rattus rattus	oral swab	Madagascar: Manombo Special Reserve	23.00523103 S, 47.73849299 E	PRJNA1290322	SAMN49916527	SRR34496603
Rhotorquevirus	Rhotorquevirus new sp1	madamur torque teno virus 58	PX374326	MNB22_102	0.487	2303	2022-11-02	Rattus rattus	oral swab	Madagascar: Manombo Special Reserve	23.03005 S, 47.7357 E	PRJNA1290322	SAMN49916540	SRR34496707
Rhotorquevirus	Rhotorquevirus new sp1	madamur torque teno virus 58	PX374327	MNB23_170	0.487	2303	2023-07-07	Rattus rattus	oral swab	Madagascar: Manombo Special Reserve	23.10005556 S, 47.75291667 E	PRJNA1290322	SAMN49916572	SRR34496672
Rhotorquevirus	Rhotorquevirus new sp1	madamur torque teno virus 58	PX374328	MNB23_183	0.482	2303	2023-07-10	Rattus rattus	oral swab	Madagascar: Manombo Special Reserve	23.09447222 S, 47.73775 E	PRJNA1290322	SAMN49916583	SRR34496776
Rhotorquevirus	Rhotorquevirus new sp1	madamur torque teno virus 58	PX374329	MNB23_202	0.483	2303	2023-07-12	Rattus rattus	oral swab	Madagascar: Manombo Special Reserve	23.09275 S, 47.75486111 E	PRJNA1290322	SAMN49916600	SRR34496757
Rhotorquevirus	Rhotorquevirus new sp1	madamur torque teno virus 95	PX374330	MNB23_257	0.471	2303	2023-07-18	Rattus rattus	oral swab	Madagascar: Manombo Special Reserve	23.00497222 S, 47.73613889 E	PRJNA1290322	SAMN49916650	SRR34496656
Rhotorquevirus	Rhotorquevirus new sp1	madamur torque teno virus 95	PX374331	MNB23_263	0.471	2303	2023-07-19	Rattus rattus	oral swab	Madagascar: Manombo Special Reserve	23.00497222 S, 47.73613889 E	PRJNA1290322	SAMN49916655	SRR34496651
Rhotorquevirus	Rhotorquevirus new sp1	madamur torque teno virus 58	PX374332	MNB22_073	0.483	2304	2022-10-29	Rattus rattus	oral swab	Madagascar: Manombo Special Reserve	23.07566 S, 47.75591 E	PRJNA1290322	SAMN49916513	SRR34496619
Rhotorquevirus	Rhotorquevirus new sp1	madamur torque teno virus 58	PX374333	MNB23_231	0.485	2304	2023-07-14	Rattus rattus	oral swab	Madagascar: Manombo Special Reserve	23.11325 S, 47.74986111 E	PRJNA1290322	SAMN49916625	SRR34496730
Rhotorquevirus	Rhotorquevirus new sp1	madamur torque teno virus 95	PX374334	MNB22_075	0.47	2305	2022-10-29	Rattus rattus	oral swab	Madagascar: Manombo Special Reserve	23.07566 S, 47.75591 E	PRJNA1290322	SAMN49916515	SRR34496617
Rhotorquevirus	Rhotorquevirus new sp1	madamur torque teno virus 17	PX374335	MNB23_163	0.464	2305	2023-07-07	Rattus rattus	oral swab	Madagascar: Manombo Special Reserve	23.08316667 S, 47.75822222 E	PRJNA1290322	SAMN49916565	SRR34496680
Rhotorquevirus	Rhotorquevirus new sp1	madamur torque teno virus 46	PX374336	MNB23_187	0.489	2305	2023-07-10	Rattus rattus	oral swab	Madagascar: Manombo Special Reserve	23.11761111 S, 47.74933333 E	PRJNA1290322	SAMN49916587	SRR34496771
Rhotorquevirus	Rhotorquevirus new sp1	madamur torque teno virus 95	PX374337	MNB22_103	0.467	2307	2022-11-02	Rattus rattus	oral swab	Madagascar: Manombo Special Reserve	23.02876 S, 47.73153 E	PRJNA1290322	SAMN49916541	SRR34496706
Rhotorquevirus	Rhotorquevirus new sp1	madamur torque teno virus 133	PX374341	MNB23_202	0.484	2318	2023-07-12	Rattus rattus	oral swab	Madagascar: Manombo Special Reserve	23.09275 S, 47.75486111 E	PRJNA1290322	SAMN49916600	SRR34496757
Rhotorquevirus	Rhotorquevirus new sp1	madamur torque teno virus 133	PX374346	MNB22_093	0.478	2319	2022-11-01	Rattus rattus	oral swab	Madagascar: Manombo Special Reserve	23.03005 S, 47.7357 E	PRJNA1290322	SAMN49916531	SRR34496599
Rhotorquevirus	Rhotorquevirus new sp1	madamur torque teno virus 82	PX374347	MNB22_093	0.48	2319	2022-11-01	Rattus rattus	oral swab	Madagascar: Manombo Special Reserve	23.03005 S, 47.7357 E	PRJNA1290322	SAMN49916531	SRR34496599
Rhotorquevirus	Rhotorquevirus new sp1	madamur torque teno virus 82	PX374348	MNB22_113	0.484	2319	2022-11-04	Rattus rattus	oral swab	Madagascar: Manombo Special Reserve	22.97178 S, 47.75272 E	PRJNA1290322	SAMN49916550	SRR34496696
Rhotorquevirus	Rhotorquevirus new sp1	madamur torque teno virus 119	PX374349	MNB23_163	0.485	2319	2023-07-07	Rattus rattus	oral swab	Madagascar: Manombo Special Reserve	23.08316667 S, 47.75822222 E	PRJNA1290322	SAMN49916565	SRR34496680
Rhotorquevirus	Rhotorquevirus new sp1	madamur torque teno virus 82	PX374351	MNB23_187	0.48	2319	2023-07-10	Rattus rattus	oral swab	Madagascar: Manombo Special Reserve	23.11761111 S, 47.74933333 E	PRJNA1290322	SAMN49916587	SRR34496771
Rhotorquevirus	Rhotorquevirus new sp1	madamur torque teno virus 119	PX374352	MNB23_189	0.485	2319	2023-07-10	Rattus rattus	oral swab	Madagascar: Manombo Special Reserve	23.11152778 S, 47.75030556 E	PRJNA1290322	SAMN49916589	SRR34496769
Rhotorquevirus	Rhotorquevirus new sp1	madamur torque teno virus 134	PX374353	MNB23_226	0.48	2319	2023-07-14	Rattus rattus	oral swab	Madagascar: Manombo Special Reserve	23.08394444 S, 47.75769444 E	PRJNA1290322	SAMN49916621	SRR34496734
Rhotorquevirus	Rhotorquevirus new sp1	madamur torque teno virus 20	PX374354	MNB23_227	0.482	2319	2023-07-14	Rattus rattus	oral swab	Madagascar: Manombo Special Reserve	23.09275 S, 47.75486111 E	PRJNA1290322	SAMN49916622	SRR34496733
Rhotorquevirus	Rhotorquevirus new sp1	madamur torque teno virus 82	PX374355	MNB23_231	0.48	2319	2023-07-14	Rattus rattus	oral swab	Madagascar: Manombo Special Reserve	23.11325 S, 47.74986111 E	PRJNA1290322	SAMN49916625	SRR34496730
Rhotorquevirus	Rhotorquevirus new sp1	madamur torque teno virus 6	PX374357	MNB23_256	0.477	2319	2023-07-17	Rattus rattus	oral swab	Madagascar: Manombo Special Reserve	23.00522222 S, 47.73522222 E	PRJNA1290322	SAMN49916649	SRR34496657
Rhotorquevirus	Rhotorquevirus new sp1	madamur torque teno virus 135	PX374360	MNB22_098	0.48	2320	2022-11-02	Rattus rattus	oral swab	Madagascar: Manombo Special Reserve	23.00493004 S, 47.74451296 E	PRJNA1290322	SAMN49916536	SRR34496712
Rhotorquevirus	Rhotorquevirus new sp1	madamur torque teno virus 6	PX374361	MNB22_102	0.478	2320	2022-11-02	Rattus rattus	oral swab	Madagascar: Manombo Special Reserve	23.03005 S, 47.7357 E	PRJNA1290322	SAMN49916540	SRR34496707
Rhotorquevirus	Rhotorquevirus new sp1	madamur torque teno virus 82	PX374364	MNB22_114	0.478	2320	2022-11-04	Rattus rattus	oral swab	Madagascar: Manombo Special Reserve	22.99509 S, 47.74294 E	PRJNA1290322	SAMN49916551	SRR34496695
Rhotorquevirus	Rhotorquevirus new sp1	madamur torque teno virus 135	PX374365	MNB22_127	0.486	2320	2022-11-06	Rattus rattus	oral swab	Madagascar: Manombo Special Reserve	22.97178 S, 47.75272 E	PRJNA1290322	SAMN49916563	SRR34496682
Rhotorquevirus	Rhotorquevirus new sp1	madamur torque teno virus 134	PX374368	MNB23_213	0.483	2320	2023-07-13	Rattus rattus	oral swab	Madagascar: Manombo Special Reserve	23.09275 S, 47.75486111 E	PRJNA1290322	SAMN49916611	SRR34496745
Rhotorquevirus	Rhotorquevirus new sp1	madamur torque teno virus 76	PX374377	MNB23_165	0.481	2321	2023-07-07	Rattus rattus	oral swab	Madagascar: Manombo Special Reserve	23.09105556 S, 47.75475 E	PRJNA1290322	SAMN49916567	SRR34496677
Rhotorquevirus	Rhotorquevirus new sp1	madamur torque teno virus 119	PX374378	MNB23_272	0.481	2321	2023-07-20	Rattus rattus	oral swab	Madagascar: Manombo Special Reserve	23.00497222 S, 47.73613889 E	PRJNA1290322	SAMN49916664	SRR34496641
Rhotorquevirus	Rhotorquevirus new sp1	madamur torque teno virus 116	PX374380	MNB22_059	0.484	2322	2022-10-25	Rattus rattus	oral swab	Madagascar: Manombo Special Reserve	23.10633397 S, 47.75150296 E	PRJNA1290322	SAMN49916499	SRR34496634
Rhotorquevirus	Rhotorquevirus new sp1	madamur torque teno virus 76	PX374394	MNB22_063	0.481	2323	2022-10-26	Rattus rattus	oral swab	Madagascar: Manombo Special Reserve	23.092721 S, 47.754917 E	PRJNA1290322	SAMN49916503	SRR34496630
Rhotorquevirus	Rhotorquevirus new sp1	madamur torque teno virus 76	PX374396	MNB22_084	0.476	2323	2022-10-31	Rattus rattus	oral swab	Madagascar: Manombo Special Reserve	23.00523103 S, 47.73849299 E	PRJNA1290322	SAMN49916522	SRR34496609
Rhotorquevirus	Rhotorquevirus new sp1	madamur torque teno virus 76	PX374399	MNB22_111	0.48	2323	2022-11-04	Rattus rattus	oral swab	Madagascar: Manombo Special Reserve	22.97178 S, 47.75272 E	PRJNA1290322	SAMN49916548	SRR34496698
Rhotorquevirus	Rhotorquevirus new sp1	madamur torque teno virus 76	PX374401	MNB22_126	0.48	2323	2022-11-06	Rattus rattus	oral swab	Madagascar: Manombo Special Reserve	22.97178 S, 47.75272 E	PRJNA1290322	SAMN49916562	SRR34496683
Rhotorquevirus	Rhotorquevirus new sp1	madamur torque teno virus 116	PX374402	MNB23_182	0.482	2323	2023-07-10	Rattus rattus	oral swab	Madagascar: Manombo Special Reserve	23.09363889 S, 47.75466667 E	PRJNA1290322	SAMN49916582	SRR34496777
Rhotorquevirus	Rhotorquevirus new sp1	madamur torque teno virus 116	PX374404	MNB23_210	0.481	2323	2023-07-12	Rattus rattus	oral swab	Madagascar: Manombo Special Reserve	23.10555556 S, 47.75169444 E	PRJNA1290322	SAMN49916608	SRR34496748
Rhotorquevirus	Rhotorquevirus new sp1	madamur torque teno virus 76	PX374406	MNB23_257	0.474	2323	2023-07-18	Rattus rattus	oral swab	Madagascar: Manombo Special Reserve	23.00497222 S, 47.73613889 E	PRJNA1290322	SAMN49916650	SRR34496656
Rhotorquevirus	Rhotorquevirus new sp1	madamur torque teno virus 104	PX374447	MNB22_065	0.465	2331	2022-10-26	Rattus rattus	oral swab	Madagascar: Manombo Special Reserve	23.11099598 S, 47.75050803 E	PRJNA1290322	SAMN49916505	SRR34496628
Rhotorquevirus	Rhotorquevirus new sp1	madamur torque teno virus 104	PX374448	MNB22_066	0.464	2331	2022-10-26	Rattus rattus	oral swab	Madagascar: Manombo Special Reserve	23.11099598 S, 47.75050803 E	PRJNA1290322	SAMN49916506	SRR34496627
Rhotorquevirus	Rhotorquevirus new sp1	madamur torque teno virus 104	PX374450	MNB23_169	0.464	2331	2023-07-07	Rattus rattus	oral swab	Madagascar: Manombo Special Reserve	23.10638889 S, 47.75144444 E	PRJNA1290322	SAMN49916571	SRR34496673
Rhotorquevirus	Rhotorquevirus new sp1	madamur torque teno virus 104	PX374451	MNB23_171	0.468	2331	2023-07-07	Rattus rattus	oral swab	Madagascar: Manombo Special Reserve	23.10972222 S, 47.75091667 E	PRJNA1290322	SAMN49916573	SRR34496671
Wawtorquevirus	Wawtorquevirus_murid3	madamur torque teno virus 1	PX374530	MNB22_065	0.452	2578	2022-10-26	Rattus rattus	oral swab	Madagascar: Manombo Special Reserve	23.11099598 S, 47.75050803 E	PRJNA1290322	SAMN49916505	SRR34496628
Wawtorquevirus	Wawtorquevirus_murid3	madamur torque teno virus 1	PX374531	MNB23_208	0.451	2578	2023-07-12	Rattus rattus	oral swab	Madagascar: Manombo Special Reserve	23.10727778 S, 47.75130556 E	PRJNA1290322	SAMN49916606	SRR34496751
Wawtorquevirus	Wawtorquevirus_murid3	madamur torque teno virus 1	PX374532	MNB23_210	0.455	2578	2023-07-12	Rattus rattus	oral swab	Madagascar: Manombo Special Reserve	23.10555556 S, 47.75169444 E	PRJNA1290322	SAMN49916608	SRR34496748
Wawtorquevirus	Wawtorquevirus_murid3	madamur torque teno virus 55	PX374533	MNB22_050	0.446	2579	2022-10-25	Rattus rattus	oral swab	Madagascar: Manombo Special Reserve	23.09359398 S, 47.75474198 E	PRJNA1290322	SAMN49916490	SRR34496750
Wawtorquevirus	Wawtorquevirus_murid3	madamur torque teno virus 55	PX374534	MNB22_056	0.445	2579	2022-10-25	Rattus rattus	oral swab	Madagascar: Manombo Special Reserve	23.11756999 S, 47.74941998 E	PRJNA1290322	SAMN49916496	SRR34496638
Wawtorquevirus	Wawtorquevirus_murid3	madamur torque teno virus 55	PX374535	MNB22_099	0.447	2579	2022-11-02	Rattus rattus	oral swab	Madagascar: Manombo Special Reserve	23.03005 S, 47.7357 E	PRJNA1290322	SAMN49916537	SRR34496710
Wawtorquevirus	Wawtorquevirus_murid3	madamur torque teno virus 55	PX374536	MNB23_184	0.448	2579	2023-07-10	Rattus rattus	oral swab	Madagascar: Manombo Special Reserve	23.0985 S, 47.75458333 E	PRJNA1290322	SAMN49916584	SRR34496775
Wawtorquevirus	Wawtorquevirus_murid3	madamur torque teno virus 1	PX374537	MNB23_206	0.452	2579	2023-07-12	Rattus rattus	oral swab	Madagascar: Manombo Special Reserve	23.10555556 S, 47.75169444 E	PRJNA1290322	SAMN49916604	SRR34496753
Wawtorquevirus	Wawtorquevirus_murid3	madamur torque teno virus 1	PX374538	MNB23_209	0.452	2579	2023-07-12	Rattus rattus	oral swab	Madagascar: Manombo Special Reserve	23.11761111 S, 47.74933333 E	PRJNA1290322	SAMN49916607	SRR34496749
Wawtorquevirus	Wawtorquevirus_murid3	madamur torque teno virus 1	PX374539	MNB23_213	0.449	2579	2023-07-13	Rattus rattus	oral swab	Madagascar: Manombo Special Reserve	23.09275 S, 47.75486111 E	PRJNA1290322	SAMN49916611	SRR34496745
Wawtorquevirus	Wawtorquevirus_murid3	madamur torque teno virus 55	PX374540	MNB23_226	0.446	2579	2023-07-14	Rattus rattus	oral swab	Madagascar: Manombo Special Reserve	23.08394444 S, 47.75769444 E	PRJNA1290322	SAMN49916621	SRR34496734
Wawtorquevirus	Wawtorquevirus_murid3	madamur torque teno virus 55	PX374541	MNB23_241	0.446	2579	2023-07-15	Rattus rattus	oral swab	Madagascar: Manombo Special Reserve	23.08641667 S, 47.75691667 E	PRJNA1290322	SAMN49916634	SRR34496720
Wawtorquevirus	Wawtorquevirus_murid3	madamur torque teno virus 1	PX374542	MNB23_247	0.452	2579	2023-07-16	Rattus rattus	oral swab	Madagascar: Manombo Special Reserve	23.05761111 S, 47.71580556 E	PRJNA1290322	SAMN49916640	SRR34496667
Wawtorquevirus	Wawtorquevirus_murid3	madamur torque teno virus 1	PX374543	MNB23_250	0.456	2579	2023-07-16	Rattus rattus	oral swab	Madagascar: Manombo Special Reserve	23.05761111 S, 47.71580556 E	PRJNA1290322	SAMN49916643	SRR34496664
Wawtorquevirus	Wawtorquevirus_murid3	madamur torque teno virus 1	PX374544	MNB22_057	0.455	2580	2022-10-25	Rattus rattus	oral swab	Madagascar: Manombo Special Reserve	23.11756999 S, 47.74941998 E	PRJNA1290322	SAMN49916497	SRR34496636
Wawtorquevirus	Wawtorquevirus_murid3	madamur torque teno virus 1	PX374545	MNB22_063	0.452	2580	2022-10-26	Rattus rattus	oral swab	Madagascar: Manombo Special Reserve	23.092721 S, 47.754917 E	PRJNA1290322	SAMN49916503	SRR34496630
Wawtorquevirus	Wawtorquevirus_murid3	madamur torque teno virus 1	PX374546	MNB22_073	0.451	2580	2022-10-29	Rattus rattus	oral swab	Madagascar: Manombo Special Reserve	23.07566 S, 47.75591 E	PRJNA1290322	SAMN49916513	SRR34496619
Wawtorquevirus	Wawtorquevirus_murid3	madamur torque teno virus 55	PX374547	MNB22_089	0.447	2580	2022-10-31	Rattus rattus	oral swab	Madagascar: Manombo Special Reserve	23.00523103 S, 47.73849299 E	PRJNA1290322	SAMN49916527	SRR34496603
Wawtorquevirus	Wawtorquevirus_murid3	madamur torque teno virus 1	PX374548	MNB22_098	0.453	2580	2022-11-02	Rattus rattus	oral swab	Madagascar: Manombo Special Reserve	23.00493004 S, 47.74451296 E	PRJNA1290322	SAMN49916536	SRR34496712
Wawtorquevirus	Wawtorquevirus_murid3	madamur torque teno virus 1	PX374549	MNB22_101	0.452	2580	2022-11-02	Rattus rattus	oral swab	Madagascar: Manombo Special Reserve	23.03005 S, 47.7357 E	PRJNA1290322	SAMN49916539	SRR34496708
Wawtorquevirus	Wawtorquevirus_murid3	madamur torque teno virus 1	PX374550	MNB23_171	0.451	2580	2023-07-07	Rattus rattus	oral swab	Madagascar: Manombo Special Reserve	23.10972222 S, 47.75091667 E	PRJNA1290322	SAMN49916573	SRR34496671
Wawtorquevirus	Wawtorquevirus_murid3	madamur torque teno virus 1	PX374551	MNB23_186	0.454	2580	2023-07-10	Rattus rattus	oral swab	Madagascar: Manombo Special Reserve	23.11683333 S, 47.74958333 E	PRJNA1290322	SAMN49916586	SRR34496773
Wawtorquevirus	Wawtorquevirus_murid3	madamur torque teno virus 1	PX374552	MNB23_202	0.455	2580	2023-07-12	Rattus rattus	oral swab	Madagascar: Manombo Special Reserve	23.09275 S, 47.75486111 E	PRJNA1290322	SAMN49916600	SRR34496757
Wawtorquevirus	Wawtorquevirus_murid3	madamur torque teno virus 1	PX374553	MNB23_229	0.453	2580	2023-07-14	Rattus rattus	oral swab	Madagascar: Manombo Special Reserve	23.08944444 S, 47.755 E	PRJNA1290322	SAMN49916623	SRR34496732
Wawtorquevirus	Wawtorquevirus_murid3	madamur torque teno virus 1	PX374554	MNB23_244	0.453	2580	2023-07-15	Rattus rattus	oral swab	Madagascar: Manombo Special Reserve	23.08944444 S, 47.755 E	PRJNA1290322	SAMN49916637	SRR34496716
Wawtorquevirus	Wawtorquevirus_murid3	madamur torque teno virus 1	PX374555	MNB23_256	0.453	2580	2023-07-17	Rattus rattus	oral swab	Madagascar: Manombo Special Reserve	23.00522222 S, 47.73522222 E	PRJNA1290322	SAMN49916649	SRR34496657
Wawtorquevirus	Wawtorquevirus_murid3	madamur torque teno virus 1	PX374556	MNB22_051	0.455	2581	2022-10-25	Rattus rattus	oral swab	Madagascar: Manombo Special Reserve	23.092721 S, 47.754917 E	PRJNA1290322	SAMN49916491	SRR34496739
Wawtorquevirus	Wawtorquevirus_murid3	madamur torque teno virus 1	PX374557	MNB22_120	0.454	2581	2022-11-05	Rattus rattus	oral swab	Madagascar: Manombo Special Reserve	22.97178 S, 47.75272 E	PRJNA1290322	SAMN49916556	SRR34496690
Wawtorquevirus	Wawtorquevirus_murid3	madamur torque teno virus 1	PX374558	MNB23_166	0.451	2581	2023-07-07	Rattus rattus	oral swab	Madagascar: Manombo Special Reserve	23.09025 S, 47.75488889 E	PRJNA1290322	SAMN49916568	SRR34496676
Wawtorquevirus	Wawtorquevirus_murid3	madamur torque teno virus 1	PX374559	MNB23_184	0.449	2581	2023-07-10	Rattus rattus	oral swab	Madagascar: Manombo Special Reserve	23.0985 S, 47.75458333 E	PRJNA1290322	SAMN49916584	SRR34496775
Wawtorquevirus	Wawtorquevirus_murid3	madamur torque teno virus 55	PX374560	MNB22_057	0.446	2582	2022-10-25	Rattus rattus	oral swab	Madagascar: Manombo Special Reserve	23.11756999 S, 47.74941998 E	PRJNA1290322	SAMN49916497	SRR34496636
Wawtorquevirus	Wawtorquevirus_murid3	madamur torque teno virus 1	PX374561	MNB22_076	0.45	2582	2022-10-29	Rattus rattus	oral swab	Madagascar: Manombo Special Reserve	23.07566 S, 47.75591 E	PRJNA1290322	SAMN49916516	SRR34496616
Wawtorquevirus	Wawtorquevirus_murid3	madamur torque teno virus 1	PX374562	MNB22_113	0.455	2582	2022-11-04	Rattus rattus	oral swab	Madagascar: Manombo Special Reserve	22.97178 S, 47.75272 E	PRJNA1290322	SAMN49916550	SRR34496696
Wawtorquevirus	Wawtorquevirus_murid3	madamur torque teno virus 1	PX374563	MNB23_168	0.454	2592	2023-07-07	Rattus rattus	oral swab	Madagascar: Manombo Special Reserve	23.09105556 S, 47.75475 E	PRJNA1290322	SAMN49916570	SRR34496674
New genus1	New genus1_new sp1	madasor torque teno virus 2	PX373912	MNB22_100	0.447	2039	2022-11-02	Suncus murinus	oral swab	Madagascar: Manombo Special Reserve	23.02876 S, 47.73153 E	PRJNA1290322	SAMN49916538	SRR34496709
New genus1	New genus1_new sp1	madasor torque teno virus 3	PX373913	MNB22_100	0.482	2052	2022-11-02	Suncus murinus	oral swab	Madagascar: Manombo Special Reserve	23.02876 S, 47.73153 E	PRJNA1290322	SAMN49916538	SRR34496709
New genus1	New genus1_new sp1	madasor torque teno virus 1	PX373915	MNB22_100	0.471	2078	2022-11-02	Suncus murinus	oral swab	Madagascar: Manombo Special Reserve	23.02876 S, 47.73153 E	PRJNA1290322	SAMN49916538	SRR34496709

## Sheet: Supplementary Data 2
Supplementary Data 2: Pairwise identity matrix of the orf1 gene sequences of all the anelloviruses identified in this study together with those classified in the genera Aleptorquevirus, Rhotorquevirus and Wawtorquevirus. Note: Yellow highlighting indicates species-level groupings.
Genus	Species	Genotype	Accession
Rhotorquevirus	Rhotorquevirus rodfelid1	Torque teno felis virus UoA20_55	MT538139	100.001
New genus2	New genus2_new sp1	madalem torque teno virus 3	PX374564	60.101	100.001
New genus2	New genus2_new sp2	madalem torque teno virus 2	PX374568	62.201	64.301	100.001
New genus2	New genus2_new sp3	madalem torque teno virus 1	PX374565	63.001	62.501	65.101	100.001
New genus2	New genus2_new sp3	madalem torque teno virus 1	PX374566	62.901	62.601	65.101	99.501	100.001
New genus2	New genus2_new sp3	madalem torque teno virus 1	PX374567	62.601	63.201	64.301	93.501	93.801	100.001
Rhotorquevirus	Rhotorquevirus new sp1	madamur torque teno virus 124	PX374097	62.201	62.501	62.101	64.901	64.601	63.201	100.001
Rhotorquevirus	Rhotorquevirus new sp1	madamur torque teno virus 124	PX374127	61.901	61.901	62.201	63.301	64.301	62.301	96.101	100.001
Rhotorquevirus	Rhotorquevirus new sp1	madamur torque teno virus 64	PX374112	63.701	62.201	60.801	61.301	61.201	63.301	89.601	89.701	100.001
Rhotorquevirus	Rhotorquevirus new sp1	madamur torque teno virus 64	PX374141	61.901	61.601	62.401	61.401	61.301	62.001	89.701	89.901	98.601	100.001
Rhotorquevirus	Rhotorquevirus new sp1	madamur torque teno virus 64	PX374138	62.401	61.401	62.501	63.001	62.401	62.301	90.001	90.301	98.901	98.601	100.001
Rhotorquevirus	Rhotorquevirus new sp1	madamur torque teno virus 64	PX374117	62.401	61.801	62.001	60.801	60.801	62.001	90.001	90.101	97.801	97.601	97.701	100.001
Rhotorquevirus	Rhotorquevirus new sp1	madamur torque teno virus 64	PX374119	62.301	61.801	61.701	61.801	60.801	63.001	90.001	90.101	97.701	97.501	97.601	99.601	100.001
Rhotorquevirus	Rhotorquevirus new sp1	madamur torque teno virus 64	PX374135	63.101	61.701	61.301	61.101	62.301	63.001	89.901	90.101	97.801	97.601	97.701	99.201	99.001	100.001
Rhotorquevirus	Rhotorquevirus new sp1	madamur torque teno virus 64	PX374133	62.401	62.001	62.901	60.601	60.701	62.601	89.401	89.601	98.301	97.901	98.101	98.701	98.401	98.601	100.001
Rhotorquevirus	Rhotorquevirus new sp1	madamur torque teno virus 64	PX374143	62.501	62.301	62.401	61.401	61.301	63.401	89.401	89.801	98.101	97.701	97.901	98.601	98.401	98.601	98.901	100.001
Rhotorquevirus	Rhotorquevirus new sp1	madamur torque teno virus 64	PX374136	62.501	61.801	62.501	61.401	59.701	62.401	89.301	89.601	97.701	97.701	97.501	98.601	98.501	98.901	98.601	98.601	100.001
Rhotorquevirus	Rhotorquevirus new sp1	madamur torque teno virus 64	PX374128	63.301	61.001	61.401	61.801	61.401	62.101	89.501	89.901	97.501	97.401	97.301	98.101	97.901	98.201	97.901	98.101	97.801	100.001
Rhotorquevirus	Rhotorquevirus new sp1	madamur torque teno virus 64	PX374139	62.201	64.001	64.301	62.401	62.401	63.301	89.601	90.001	96.901	97.001	96.901	97.901	97.701	97.801	97.901	98.601	97.801	97.501	100.001
Rhotorquevirus	Rhotorquevirus new sp1	madamur torque teno virus 64	PX374129	62.701	61.701	63.101	61.501	61.401	62.501	89.401	90.001	97.201	97.301	97.201	97.501	97.301	97.601	97.501	97.501	97.401	97.501	97.001	100.001
Rhotorquevirus	Rhotorquevirus new sp1	madamur torque teno virus 64	PX374158	62.701	61.201	62.201	62.501	62.601	62.801	91.001	91.401	94.801	95.201	94.901	95.001	94.701	95.001	95.001	94.701	95.101	94.701	94.801	94.501	100.001
Rhotorquevirus	Rhotorquevirus new sp1	madamur torque teno virus 28	PX374120	63.301	61.101	61.401	61.201	61.601	62.701	91.201	91.301	92.901	93.101	93.201	93.201	93.201	93.201	93.601	93.301	93.201	93.301	93.201	92.801	93.901	100.001
Rhotorquevirus	Rhotorquevirus new sp1	madamur torque teno virus 64	PX374144	62.201	62.001	64.201	63.401	63.601	61.801	90.501	90.401	92.901	93.201	93.701	92.901	92.801	92.901	93.101	92.701	92.501	92.901	92.601	92.401	93.101	92.201	100.001
Rhotorquevirus	Rhotorquevirus new sp1	madamur torque teno virus 64	PX374125	62.101	63.701	63.601	62.801	62.001	63.901	91.001	91.601	91.501	92.201	92.201	92.301	92.101	92.301	92.001	91.801	92.301	91.601	92.201	91.601	94.601	91.801	91.501	100.001
Rhotorquevirus	Rhotorquevirus new sp1	madamur torque teno virus 64	PX374134	62.201	63.101	63.701	62.901	59.501	59.401	90.901	91.401	91.401	92.201	92.101	92.001	91.801	92.001	91.801	91.501	92.101	91.401	92.001	91.401	94.301	91.501	91.401	99.501	100.001
Rhotorquevirus	Rhotorquevirus new sp1	madamur torque teno virus 125	PX374123	62.901	59.601	60.501	61.601	62.301	62.601	89.301	89.101	90.801	91.101	91.401	91.401	91.201	91.201	91.201	91.001	91.001	91.401	91.201	91.101	91.701	91.901	90.801	90.401	90.101	100.001
Rhotorquevirus	Rhotorquevirus new sp1	madamur torque teno virus 125	PX374130	64.401	59.701	61.401	61.501	62.701	63.201	89.701	89.501	91.201	91.401	91.701	91.601	91.401	91.401	91.401	91.401	91.301	91.501	91.401	91.401	91.401	92.101	91.001	90.301	90.001	99.101	100.001
Rhotorquevirus	Rhotorquevirus new sp1	madamur torque teno virus 111	PX374155	63.401	62.701	64.101	59.501	59.601	60.001	79.401	79.501	78.601	79.101	78.901	78.901	79.001	79.001	78.801	78.601	78.601	78.801	78.601	79.301	78.701	79.101	78.501	78.101	77.801	79.001	79.201	100.001
Rhotorquevirus	Rhotorquevirus new sp1	madamur torque teno virus 66	PX374180	64.601	63.301	63.401	61.501	60.501	61.801	78.901	78.301	79.101	79.201	79.101	79.101	79.201	79.201	79.101	78.701	78.701	78.901	78.901	79.001	79.001	78.601	79.101	78.401	78.101	78.901	78.901	95.701	100.001
Rhotorquevirus	Rhotorquevirus new sp1	madamur torque teno virus 111	PX374233	63.901	63.301	61.501	63.301	62.101	60.401	79.101	78.801	78.401	78.601	78.601	78.301	78.401	78.401	78.201	77.901	77.801	78.201	78.001	78.601	78.601	78.601	78.601	77.701	77.401	78.801	79.301	96.001	96.401	100.001
Rhotorquevirus	Rhotorquevirus new sp1	madamur torque teno virus 111	PX374182	64.401	62.901	61.001	60.601	60.901	59.901	78.301	78.801	77.801	77.901	78.101	77.701	77.801	77.901	77.701	77.601	77.401	77.801	77.701	78.201	78.601	79.501	77.901	77.601	77.301	78.601	78.801	94.101	94.401	94.401	100.001
Rhotorquevirus	Rhotorquevirus new sp1	madamur torque teno virus 71	PX374169	64.001	62.601	62.801	58.701	58.901	60.601	79.501	79.801	78.501	78.901	78.601	78.701	78.801	78.701	78.401	78.401	78.101	78.601	78.201	78.901	79.301	79.301	78.901	78.601	78.301	79.201	79.501	93.501	92.401	93.101	92.901	100.001
Rhotorquevirus	Rhotorquevirus new sp1	madamur torque teno virus 71	PX374248	63.701	62.401	61.501	60.101	59.001	60.501	79.501	79.601	78.401	78.901	78.501	78.701	78.801	78.701	78.401	78.301	78.101	78.601	78.201	78.901	79.101	79.301	79.001	78.401	78.101	79.501	79.601	93.501	92.401	92.901	92.701	99.501	100.001
Rhotorquevirus	Rhotorquevirus new sp1	madamur torque teno virus 71	PX374245	63.001	62.801	60.701	59.701	59.901	60.501	78.901	79.501	77.801	78.501	78.001	78.201	78.301	78.201	77.801	77.801	77.701	78.201	77.701	78.601	78.401	78.701	78.501	77.901	77.701	78.901	79.301	93.001	91.801	92.501	92.501	99.001	99.201	100.001
Rhotorquevirus	Rhotorquevirus new sp1	madamur torque teno virus 71	PX374213	63.101	60.401	61.801	60.701	60.801	60.901	78.901	78.901	78.401	78.801	78.501	78.501	78.601	78.601	78.401	78.401	78.101	78.501	78.101	78.801	78.801	78.801	78.901	78.201	78.601	79.401	79.401	92.701	91.801	92.401	92.601	95.901	95.701	95.301	100.001
Rhotorquevirus	Rhotorquevirus new sp1	madamur torque teno virus 71	PX374275	63.201	60.101	61.101	59.701	59.701	61.601	79.101	79.101	78.501	79.001	78.601	78.601	78.701	78.801	78.601	78.501	78.301	78.701	78.101	79.301	79.001	79.001	79.201	78.301	78.801	79.601	79.401	92.701	92.001	92.401	92.601	95.701	95.701	95.301	99.401	100.001
Rhotorquevirus	Rhotorquevirus new sp1	madamur torque teno virus 71	PX374251	64.901	61.201	63.701	60.701	60.101	62.801	79.501	79.601	78.301	78.801	78.601	78.801	78.901	78.601	78.101	78.201	78.201	78.401	78.001	78.901	79.201	79.101	79.201	78.201	78.001	79.801	79.501	92.401	91.801	92.201	91.501	95.501	95.301	94.701	95.301	95.301	100.001
Rhotorquevirus	Rhotorquevirus new sp1	madamur torque teno virus 66	PX374202	64.901	62.001	58.401	62.001	62.201	59.901	78.301	77.701	77.201	77.701	77.601	77.301	77.401	77.501	77.301	76.901	77.001	77.001	77.201	77.601	79.101	78.601	79.301	78.501	78.301	79.601	79.201	91.301	91.901	91.701	91.801	91.801	91.601	91.101	91.201	91.601	91.001	100.001
Rhotorquevirus	Rhotorquevirus new sp1	madamur torque teno virus 66	PX374224	64.401	61.901	62.201	61.901	62.601	61.901	77.301	77.801	77.401	77.601	77.701	77.701	77.701	77.901	77.701	77.301	77.601	77.001	77.501	77.701	78.101	78.201	77.501	77.501	77.301	78.401	78.401	91.401	92.701	91.801	92.401	92.601	92.601	91.901	92.201	92.101	91.101	94.701	100.001
Rhotorquevirus	Rhotorquevirus new sp1	madamur torque teno virus 66	PX374205	64.301	63.401	61.301	62.201	62.901	61.401	79.401	78.501	78.801	79.301	79.001	79.501	79.201	79.001	79.301	78.701	78.801	79.001	78.701	79.201	79.401	78.901	79.901	79.201	78.901	79.301	78.701	92.401	93.101	92.701	90.801	92.201	91.801	91.201	91.501	91.801	91.401	94.901	93.401	100.001
Rhotorquevirus	Rhotorquevirus new sp1	madamur torque teno virus 66	PX374243	64.401	62.601	62.201	62.201	62.701	61.101	78.301	78.601	78.601	79.001	79.301	79.001	79.101	79.001	78.901	78.701	78.701	78.401	78.601	78.901	79.101	79.201	78.001	78.001	77.701	78.901	79.201	91.901	92.401	92.001	92.201	92.601	92.401	92.201	91.901	91.901	91.901	91.801	92.701	91.801	100.001
Rhotorquevirus	Rhotorquevirus new sp1	madamur torque teno virus 66	PX374263	64.701	61.201	62.601	61.601	61.801	62.101	79.001	78.301	78.501	79.001	78.901	78.701	78.801	78.701	78.801	78.601	78.801	78.901	78.601	78.801	80.001	79.401	79.201	78.701	78.401	80.301	79.901	91.801	92.101	91.601	91.901	92.501	92.501	91.801	91.801	91.801	91.801	93.301	93.001	93.201	95.201	100.001
Rhotorquevirus	Rhotorquevirus new sp1	madamur torque teno virus 66	PX374279	64.701	61.301	62.601	61.601	62.001	62.201	78.901	78.201	78.401	78.901	78.801	78.601	78.701	78.601	78.701	78.501	78.901	78.801	78.501	78.701	79.901	79.301	79.101	78.701	78.401	80.301	80.001	91.801	92.001	91.501	91.801	92.401	92.401	91.801	91.801	91.801	91.801	93.201	92.901	93.101	95.101	99.901	100.001
Rhotorquevirus	Rhotorquevirus new sp1	madamur torque teno virus 120	PX374194	64.101	64.601	60.701	60.601	60.301	62.201	79.901	79.601	78.101	78.601	78.601	78.101	78.201	78.301	77.801	77.701	77.801	78.601	77.901	78.201	78.801	79.201	79.601	77.701	78.101	79.101	78.901	90.901	91.101	90.901	91.201	91.301	91.501	91.001	91.501	91.801	91.401	91.801	91.101	91.801	91.701	91.101	91.001	100.001
Rhotorquevirus	Rhotorquevirus new sp1	madamur torque teno virus 120	PX374272	64.301	63.901	61.901	60.501	59.501	61.601	80.101	79.601	78.201	78.701	78.601	78.201	78.301	78.401	77.901	77.801	77.901	78.601	78.001	78.201	79.201	79.501	79.801	77.701	78.101	79.101	79.301	91.001	91.401	91.201	91.301	91.801	91.901	91.301	92.001	92.201	91.501	92.001	91.801	92.101	91.701	91.101	91.001	98.801	100.001
Rhotorquevirus	Rhotorquevirus new sp1	madamur torque teno virus 120	PX374256	64.401	64.101	60.001	61.101	60.301	61.601	80.001	79.601	77.801	78.701	78.501	78.001	78.101	78.201	77.701	77.701	77.901	78.401	77.701	78.101	78.801	79.501	79.601	78.201	78.601	79.201	79.101	91.801	91.801	91.701	91.801	92.201	92.401	92.101	91.901	92.001	91.601	92.201	91.801	92.001	91.701	91.401	91.301	98.201	98.501	100.001
Rhotorquevirus	Rhotorquevirus new sp1	madamur torque teno virus 72	PX374172	60.701	59.701	60.701	62.701	62.601	63.001	82.301	82.301	80.301	80.101	80.901	80.501	80.701	80.601	80.201	80.401	80.501	80.401	80.201	80.301	81.701	81.401	81.101	81.001	80.701	81.501	81.701	80.601	81.101	80.401	81.001	81.101	80.801	80.501	80.601	80.801	81.001	80.501	80.101	80.101	80.701	80.601	80.701	80.001	80.201	80.101
Rhotorquevirus	Rhotorquevirus new sp1	madamur torque teno virus 72	PX374206	62.301	59.501	61.901	61.601	61.801	62.601	82.101	82.901	80.401	80.001	81.001	80.201	80.401	80.401	80.101	80.201	80.001	80.201	80.001	79.801	81.601	81.201	81.101	80.801	80.501	81.801	81.301	81.001	80.601	80.601	80.501	81.501	81.101	81.101	81.501	81.501	81.601	80.601	80.001	79.801	81.001	81.001	80.901	80.101	80.501	80.401
Rhotorquevirus	Rhotorquevirus new sp1	madamur torque teno virus 72	PX374212	61.701	60.201	62.201	62.001	62.301	63.601	82.201	82.801	80.301	80.001	81.001	80.401	80.501	80.501	80.301	80.301	80.101	80.401	80.201	79.901	81.901	81.401	81.201	81.101	80.801	82.001	81.101	81.101	80.901	80.601	80.601	81.701	81.501	81.101	81.501	81.601	81.601	81.201	80.601	80.301	81.401	81.401	81.301	80.501	80.801	80.701
Rhotorquevirus	Rhotorquevirus new sp1	madamur torque teno virus 72	PX374225	62.601	61.101	59.801	62.101	60.501	62.501	81.701	82.201	80.901	80.501	81.201	80.801	81.001	80.901	80.901	80.901	80.701	80.801	80.901	80.501	81.201	81.501	81.101	80.201	79.901	80.601	80.501	81.001	81.201	80.901	81.101	81.401	81.101	80.801	81.001	81.201	81.101	81.001	80.401	80.601	81.401	81.201	81.101	80.401	80.601	80.301
Rhotorquevirus	Rhotorquevirus new sp1	madamur torque teno virus 72	PX374220	61.501	60.601	59.301	61.701	62.001	64.401	81.401	81.401	79.801	79.601	80.101	79.701	79.901	80.001	79.601	79.701	79.601	79.801	79.501	79.501	80.801	80.501	80.301	80.101	79.801	80.801	79.901	80.601	80.601	80.101	80.501	81.301	80.901	80.601	80.601	80.901	80.701	80.901	80.101	80.301	80.801	80.601	80.601	80.401	80.601	80.501
Rhotorquevirus	Rhotorquevirus new sp1	madamur torque teno virus 72	PX374187	62.001	60.301	60.001	60.901	59.901	59.801	81.401	81.701	80.701	80.201	81.201	80.701	80.901	81.001	80.701	81.001	80.501	80.601	80.501	80.401	81.101	81.001	81.101	80.401	80.001	80.501	80.701	80.401	81.001	80.301	80.201	81.001	80.601	80.401	80.601	80.801	80.401	80.801	80.301	80.501	80.501	80.501	80.401	80.301	80.701	80.401
Rhotorquevirus	Rhotorquevirus new sp1	madamur torque teno virus 33	PX374178	61.301	59.801	61.501	61.101	60.601	62.401	81.101	81.001	80.701	80.301	80.901	80.701	80.901	80.801	80.501	80.501	80.501	80.501	80.001	80.401	80.701	81.001	80.501	80.101	79.901	81.101	80.901	81.901	82.101	81.201	81.301	80.601	80.601	80.501	80.401	80.601	80.001	80.801	80.601	80.401	82.201	81.301	81.201	80.301	80.301	80.501
Rhotorquevirus	Rhotorquevirus new sp1	madamur torque teno virus 85	PX374199	64.801	63.501	61.001	61.801	61.101	61.401	80.001	80.201	78.101	77.901	78.601	78.401	78.601	78.201	78.001	77.801	77.801	78.201	77.901	78.201	79.301	78.701	78.601	79.301	79.101	79.101	79.501	80.701	80.801	80.801	80.801	81.301	81.401	81.201	81.201	81.501	81.001	81.201	81.101	80.901	82.201	81.601	81.501	81.901	82.001	82.001
Rhotorquevirus	Rhotorquevirus new sp1	madamur torque teno virus 85	PX374217	65.001	63.201	60.501	63.501	63.001	60.001	79.901	80.301	78.301	78.101	78.801	78.601	78.701	78.401	78.201	78.001	77.801	78.401	78.101	78.401	79.301	78.901	78.801	79.401	79.201	79.101	79.501	81.101	80.801	80.801	81.001	81.501	81.601	81.501	81.501	81.801	81.301	81.301	81.201	81.101	82.201	81.501	81.401	82.201	82.301	82.301
Rhotorquevirus	Rhotorquevirus new sp1	madamur torque teno virus 85	PX374207	64.701	63.801	61.701	62.501	62.101	61.601	80.201	80.401	78.301	78.101	78.801	78.601	78.701	78.401	78.201	78.001	77.801	78.401	78.101	78.401	78.801	78.601	78.801	79.401	79.201	79.301	79.601	81.501	81.001	81.201	80.901	81.901	82.001	81.801	81.301	81.601	81.601	81.601	81.601	81.201	82.001	81.701	81.601	81.801	81.801	81.901
Rhotorquevirus	Rhotorquevirus new sp1	madamur torque teno virus 30	PX374216	64.301	63.801	65.101	60.401	60.501	61.501	79.001	79.301	78.101	78.001	78.601	78.201	78.401	78.201	77.801	77.701	77.801	78.001	77.701	78.201	78.601	78.701	78.401	78.801	78.601	78.801	79.201	81.401	81.001	81.001	81.501	82.001	82.101	81.901	81.401	81.501	81.601	81.101	81.701	80.901	82.201	81.801	81.701	81.601	81.701	81.901
Rhotorquevirus	Rhotorquevirus new sp1	madamur torque teno virus 85	PX374226	65.101	62.901	60.701	62.501	61.801	61.801	79.601	79.701	77.801	77.901	78.401	78.201	78.401	77.901	78.101	77.801	77.701	78.201	77.701	78.301	78.901	79.701	78.301	78.601	78.401	79.701	80.201	81.801	81.901	81.301	81.401	82.001	82.101	81.901	81.501	82.001	81.301	81.901	80.901	81.701	82.001	81.701	81.601	82.301	82.001	82.001
Rhotorquevirus	Rhotorquevirus new sp1	madamur torque teno virus 85	PX374231	64.901	63.701	60.801	60.701	59.501	61.101	78.901	79.201	77.801	77.801	78.201	77.801	78.001	77.701	77.701	77.501	77.701	77.701	77.601	77.701	78.601	79.101	77.701	78.101	77.801	78.801	79.301	81.401	81.601	80.601	81.001	81.001	81.101	80.801	80.601	81.001	80.301	81.701	81.201	80.601	81.901	81.701	81.601	81.701	81.701	81.601
Rhotorquevirus	Rhotorquevirus new sp1	madamur torque teno virus 26	PX374238	64.101	63.001	60.101	60.001	60.401	60.501	78.501	79.001	77.201	77.401	77.901	77.901	78.101	77.701	77.701	77.401	77.401	77.101	77.401	77.301	77.301	78.201	77.301	77.801	77.701	78.501	79.201	79.601	79.701	79.801	80.201	79.901	80.001	79.801	79.701	80.001	79.301	80.001	79.901	79.701	79.701	80.201	80.101	79.601	80.001	79.801
Rhotorquevirus	Rhotorquevirus new sp1	madamur torque teno virus 58	PX374323	65.101	59.101	63.101	60.101	60.101	61.101	77.901	77.501	77.301	77.401	77.601	77.201	77.301	77.601	77.301	77.001	77.101	77.101	76.601	77.101	78.301	77.801	78.101	77.001	76.801	77.401	77.701	79.101	79.401	80.301	79.401	79.301	79.201	78.601	80.001	80.201	80.301	79.501	78.801	79.601	79.101	79.101	79.001	79.201	79.001	79.101
Rhotorquevirus	Rhotorquevirus new sp1	madamur torque teno virus 58	PX374325	65.101	59.101	63.101	60.101	60.101	61.101	77.901	77.501	77.301	77.401	77.601	77.201	77.301	77.601	77.301	77.001	77.101	77.101	76.601	77.101	78.301	77.801	78.101	77.001	76.801	77.401	77.701	79.101	79.401	80.301	79.401	79.301	79.201	78.601	80.001	80.201	80.301	79.501	78.801	79.601	79.101	79.101	79.001	79.201	79.001	79.101
Rhotorquevirus	Rhotorquevirus new sp1	madamur torque teno virus 58	PX374329	65.201	59.901	60.401	60.801	60.201	60.901	77.901	77.901	77.001	77.201	77.201	77.101	77.101	77.101	77.001	76.801	76.701	77.001	76.401	76.901	78.501	77.901	78.101	77.401	77.201	78.001	78.201	78.301	78.801	79.401	78.901	79.701	79.601	79.001	79.701	80.001	80.301	79.001	78.801	79.301	78.901	79.001	78.901	79.301	79.301	79.601
Rhotorquevirus	Rhotorquevirus new sp1	madamur torque teno virus 58	PX374333	65.201	60.801	60.001	60.901	60.201	61.601	77.601	77.501	76.801	76.901	76.801	76.801	76.901	77.001	76.701	76.401	76.501	76.501	76.201	76.601	78.001	77.401	77.601	76.801	76.601	77.801	78.001	78.101	78.701	79.201	78.801	79.501	79.601	79.201	79.501	79.801	80.001	79.101	79.101	79.101	78.401	78.701	78.601	79.201	79.201	79.501
Rhotorquevirus	Rhotorquevirus new sp1	madamur torque teno virus 58	PX374328	65.201	59.601	61.301	61.701	61.401	61.801	77.501	77.401	76.901	77.101	77.201	76.801	76.901	77.101	76.901	76.601	76.801	76.901	76.201	76.701	77.901	78.001	77.701	76.201	76.101	77.501	77.701	78.301	78.601	79.201	78.501	79.201	79.301	78.701	78.901	79.201	79.801	79.101	79.101	79.701	78.501	79.001	78.901	79.601	79.201	79.301
Rhotorquevirus	Rhotorquevirus new sp1	madamur torque teno virus 58	PX374327	65.701	60.401	59.701	61.001	60.601	60.501	77.601	77.901	77.001	77.101	77.201	76.701	76.801	76.701	76.801	76.601	76.501	77.001	76.201	76.701	77.901	77.301	77.801	76.801	76.601	77.201	77.501	78.801	79.301	80.101	78.901	79.601	79.701	79.101	79.801	79.901	80.201	79.001	78.801	79.601	78.901	78.801	78.701	79.801	79.401	79.501
Rhotorquevirus	Rhotorquevirus new sp1	madamur torque teno virus 58	PX374332	65.301	60.201	60.601	60.501	60.301	62.701	76.801	76.901	77.101	76.801	77.301	76.901	77.001	76.901	76.801	76.601	76.501	76.501	76.201	76.401	77.801	77.201	77.401	76.801	76.601	77.101	77.201	78.401	79.101	79.701	78.701	79.401	79.401	78.901	79.701	79.701	80.101	78.901	78.601	79.301	79.001	78.801	78.701	79.201	78.801	79.101
Rhotorquevirus	Rhotorquevirus new sp1	madamur torque teno virus 58	PX374326	65.201	59.801	59.801	61.001	61.201	61.701	77.201	76.801	77.801	77.701	77.901	77.701	77.801	77.801	77.501	77.201	77.501	77.201	76.801	77.301	78.601	77.701	78.001	76.401	76.201	76.601	76.801	79.201	79.601	80.001	79.001	79.401	79.501	78.901	79.501	79.801	80.101	79.001	79.201	80.001	78.901	78.601	78.501	80.101	80.001	79.901
Rhotorquevirus	Rhotorquevirus new sp1	madamur torque teno virus 46	PX374324	63.501	58.301	62.501	60.001	59.901	63.401	76.401	77.001	77.501	77.501	77.801	77.701	77.801	77.701	77.501	77.601	77.601	77.701	77.001	77.201	77.601	77.501	77.401	76.901	76.601	78.201	78.201	79.001	78.801	79.501	78.501	79.401	79.501	78.901	79.201	79.301	80.201	78.601	78.801	79.601	78.701	78.401	78.301	79.801	79.701	79.401
Rhotorquevirus	Rhotorquevirus new sp1	madamur torque teno virus 46	PX374336	63.701	60.101	62.801	59.901	59.801	62.501	76.601	77.101	77.601	77.801	77.801	77.701	77.801	77.701	77.501	77.601	77.701	77.901	77.101	77.401	77.801	77.701	77.401	76.901	76.701	78.401	78.401	79.201	79.001	79.701	78.701	79.601	79.701	79.201	79.301	79.501	80.401	78.801	79.001	79.801	78.901	78.601	78.501	80.001	79.901	79.601
Rhotorquevirus	Rhotorquevirus new sp1	madamur torque teno virus 49	PX374281	64.501	62.401	59.001	60.601	60.101	61.401	76.801	76.501	76.801	77.101	77.401	77.101	77.201	77.301	76.901	76.801	76.801	77.101	76.801	76.701	77.201	77.101	77.301	75.901	75.801	77.401	77.301	79.601	80.201	80.601	81.101	80.501	80.401	79.901	79.901	80.101	80.201	80.501	79.401	81.101	81.301	80.301	80.201	81.501	81.401	81.401
Rhotorquevirus	Rhotorquevirus new sp1	madamur torque teno virus 49	PX374287	61.601	62.401	58.201	59.901	59.901	59.601	77.301	77.201	76.701	76.901	77.401	77.301	77.401	77.301	76.901	76.801	77.001	76.801	76.701	76.801	77.201	76.901	77.401	76.401	76.101	77.201	77.001	79.601	81.201	80.401	79.801	80.401	80.401	80.101	80.401	80.601	80.601	79.801	79.601	81.001	81.401	80.201	80.101	80.801	80.901	81.001
Rhotorquevirus	Rhotorquevirus new sp1	madamur torque teno virus 49	PX374300	61.601	62.401	58.201	59.901	59.901	59.601	77.301	77.201	76.701	76.901	77.401	77.301	77.401	77.301	76.901	76.801	77.001	76.801	76.701	76.801	77.201	76.901	77.401	76.401	76.101	77.201	77.001	79.601	81.201	80.401	79.801	80.401	80.401	80.101	80.401	80.601	80.601	79.801	79.601	81.001	81.401	80.201	80.101	80.801	80.901	81.001
Rhotorquevirus	Rhotorquevirus new sp1	madamur torque teno virus 49	PX374308	63.001	62.201	59.701	59.201	60.501	59.401	77.701	77.101	76.801	77.101	77.201	77.301	77.401	77.701	76.901	76.801	77.001	77.101	76.901	77.101	77.601	77.301	77.701	76.101	75.901	77.701	77.301	79.901	81.901	80.901	80.401	80.801	80.601	80.201	80.101	80.201	80.601	80.101	79.801	81.001	81.101	79.901	79.801	81.401	81.501	81.101
Rhotorquevirus	Rhotorquevirus new sp1	madamur torque teno virus 49	PX374313	62.101	62.901	57.801	61.001	61.201	60.201	77.501	76.801	76.201	76.401	76.801	76.801	76.801	77.101	76.401	76.301	76.501	76.601	76.401	76.601	76.801	76.801	77.201	75.701	75.501	77.201	76.801	79.601	81.101	80.201	80.401	80.901	80.701	80.301	79.701	79.901	80.301	80.301	79.801	81.201	80.801	79.701	79.601	81.301	81.401	81.401
Rhotorquevirus	Rhotorquevirus new sp1	madamur torque teno virus 49	PX374315	62.101	62.601	59.101	60.501	60.701	59.801	77.601	76.901	75.901	76.201	76.501	76.401	76.501	76.801	76.101	75.901	76.101	76.201	76.001	76.401	77.001	77.001	77.401	76.201	76.001	77.201	76.801	79.701	80.801	80.501	80.701	81.001	80.801	80.401	80.001	80.201	80.501	80.601	79.401	81.101	81.101	79.901	79.801	81.401	81.701	81.501
Rhotorquevirus	Rhotorquevirus new sp1	madamur torque teno virus 49	PX374318	63.701	61.801	57.901	60.901	60.501	61.801	77.101	76.701	76.301	76.601	76.901	76.701	76.601	76.801	76.401	76.201	76.401	76.501	76.501	76.301	76.801	77.101	77.301	75.901	75.801	77.201	77.101	79.801	81.001	80.401	80.301	80.901	80.701	80.401	80.601	80.801	80.801	80.201	80.101	81.001	81.901	80.601	80.501	81.601	81.701	81.601
Rhotorquevirus	Rhotorquevirus new sp1	madamur torque teno virus 49	PX374310	64.601	61.101	58.601	61.501	61.601	61.001	78.401	77.601	77.101	77.501	77.701	77.501	77.401	77.801	77.101	77.001	77.001	77.101	77.201	77.501	77.901	77.801	78.201	76.801	76.701	78.001	77.601	79.801	81.401	80.901	80.401	80.801	80.601	80.301	80.401	80.601	81.001	80.201	79.701	81.401	81.601	80.101	80.001	81.201	81.401	81.101
Rhotorquevirus	Rhotorquevirus new sp1	madamur torque teno virus 49	PX374321	64.201	61.001	58.501	61.201	61.301	60.701	78.301	77.501	77.001	77.401	77.701	77.401	77.301	77.701	77.001	76.901	76.901	77.001	77.101	77.601	77.801	77.701	78.101	76.801	76.601	78.001	77.501	79.901	81.501	81.001	80.501	80.401	80.301	80.001	80.501	80.701	81.101	80.301	79.801	81.301	81.501	80.001	79.901	81.101	81.301	81.201
Rhotorquevirus	Rhotorquevirus new sp1	madamur torque teno virus 9	PX374317	63.401	59.601	61.601	63.301	63.701	62.201	79.001	78.301	77.401	77.601	77.801	77.701	77.701	78.001	77.501	77.301	77.301	77.301	77.501	77.501	78.401	79.001	77.801	78.301	78.001	79.201	78.801	80.401	80.801	81.301	80.701	81.701	81.501	80.901	80.401	80.401	81.601	80.701	80.301	81.201	81.301	81.401	81.301	80.101	80.201	80.101
Rhotorquevirus	Rhotorquevirus new sp1	madamur torque teno virus 37	PX374294	63.801	62.101	58.101	61.401	61.001	61.401	78.001	77.701	76.801	77.001	77.201	76.901	77.201	77.501	76.701	77.201	77.101	76.801	76.901	76.701	77.701	77.401	76.601	76.901	76.701	77.501	77.701	78.601	79.801	79.401	79.301	79.101	79.001	78.701	78.601	78.201	78.401	79.301	79.001	79.201	79.501	79.301	79.201	78.901	78.901	78.901
Rhotorquevirus	Rhotorquevirus new sp1	madamur torque teno virus 60	PX374305	64.501	60.301	59.701	61.301	59.701	61.001	76.301	75.301	76.701	77.001	77.201	76.001	76.901	77.701	76.601	77.101	77.101	76.001	77.301	75.701	76.101	77.001	75.701	75.901	75.801	76.501	76.701	79.801	80.601	80.401	80.101	79.801	79.701	79.601	79.201	78.901	78.901	80.201	80.501	79.701	80.201	80.101	80.001	79.401	80.101	79.901
Rhotorquevirus	Rhotorquevirus new sp1	madamur torque teno virus 60	PX374311	63.801	60.301	60.101	61.401	60.501	62.001	76.501	75.701	76.101	76.501	76.601	76.201	76.301	76.501	75.901	75.901	75.901	76.301	76.201	75.901	76.501	77.401	76.001	76.301	76.101	77.201	77.001	80.001	80.101	80.401	80.301	80.401	80.401	80.201	78.701	79.001	79.001	80.401	79.901	79.801	80.401	80.301	80.201	79.601	79.601	79.401
Rhotorquevirus	Rhotorquevirus new sp1	madamur torque teno virus 60	PX374322	63.901	60.501	58.601	61.201	61.401	62.701	76.701	75.901	76.101	76.501	76.701	76.201	76.101	76.501	75.901	75.701	76.401	76.301	76.101	76.001	76.701	77.501	76.201	76.201	76.001	77.301	77.301	79.701	79.701	80.201	80.101	80.101	80.001	79.601	78.901	79.201	79.001	80.001	79.701	79.401	80.101	80.101	80.001	79.801	79.801	79.301
Rhotorquevirus	Rhotorquevirus new sp1	madamur torque teno virus 60	PX374316	63.101	61.101	58.001	59.701	60.501	61.101	76.901	76.401	76.001	76.401	76.701	76.401	76.801	77.201	76.001	76.401	76.401	77.001	76.701	75.701	76.601	77.501	76.501	76.301	76.701	76.701	77.101	81.301	81.101	81.401	81.201	81.101	81.001	81.001	79.701	79.901	79.701	81.201	80.801	80.001	80.601	80.601	80.601	80.601	80.201	80.601
Rhotorquevirus	Rhotorquevirus new sp1	madamur torque teno virus 60	PX374319	64.501	61.301	57.501	60.901	61.201	60.501	76.601	75.601	76.201	76.601	76.701	76.301	76.201	76.601	75.901	75.801	75.901	76.801	76.301	75.901	76.701	77.501	76.501	76.701	76.501	77.501	77.401	79.701	80.101	80.201	80.201	80.401	80.401	80.201	78.901	79.501	79.201	81.001	80.101	80.001	80.601	80.401	80.301	80.701	80.201	79.701
Rhotorquevirus	Rhotorquevirus new sp1	madamur torque teno virus 60	PX374320	63.801	61.501	57.101	60.401	60.601	60.101	76.801	75.901	75.801	76.101	76.301	75.901	76.001	76.201	75.601	75.401	76.201	76.401	75.901	75.601	76.501	77.801	76.101	76.601	76.401	77.301	77.101	79.901	80.401	80.501	80.501	80.501	80.401	80.101	78.901	79.601	79.501	81.101	80.201	80.101	80.601	80.501	80.401	80.601	80.301	79.901
Rhotorquevirus	Rhotorquevirus new sp1	madamur torque teno virus 60	PX374312	62.701	60.801	57.601	59.501	61.101	60.501	77.501	76.301	75.901	76.401	76.401	76.201	76.401	76.601	75.901	75.801	76.601	76.101	76.101	76.001	76.401	78.001	76.301	76.201	76.001	77.201	77.601	80.401	80.501	81.101	80.701	80.501	80.401	80.101	79.501	79.701	79.801	80.801	80.001	79.801	80.701	80.801	80.701	80.501	80.601	80.601
Rhotorquevirus	Rhotorquevirus new sp1	madamur torque teno virus 60	PX374309	62.001	61.601	59.201	60.001	60.801	61.401	77.001	76.501	75.801	75.901	76.201	76.401	76.001	76.801	75.901	76.001	76.301	76.401	75.901	76.001	76.101	77.701	76.001	76.001	76.301	76.901	76.801	80.001	80.101	80.401	81.001	80.401	80.301	80.101	78.901	79.601	79.401	80.601	79.701	79.301	80.301	80.201	80.101	80.401	80.101	79.801
Rhotorquevirus	Rhotorquevirus new sp1	madamur torque teno virus 109	PX374151	62.701	58.901	61.001	62.101	62.301	59.601	72.901	73.601	73.601	73.201	74.001	73.501	73.601	73.401	74.201	73.501	73.901	73.501	73.501	74.401	73.601	73.401	73.001	72.701	72.701	72.801	72.901	71.001	70.801	70.301	70.401	70.901	70.901	70.801	70.101	70.001	70.401	70.601	70.501	70.301	71.601	71.401	71.301	71.101	71.301	71.201
Rhotorquevirus	Rhotorquevirus new sp1	madamur torque teno virus 109	PX374179	61.901	59.001	60.001	60.801	60.701	59.601	72.901	73.701	73.401	73.001	73.501	73.601	73.901	73.301	73.801	73.501	73.301	73.501	73.501	74.201	73.501	73.601	73.201	72.901	72.901	72.701	72.801	72.301	71.701	71.601	71.401	71.701	71.701	71.501	71.301	71.201	71.001	71.501	70.701	71.001	71.801	71.101	71.001	71.701	72.301	72.201
Rhotorquevirus	Rhotorquevirus new sp1	madamur torque teno virus 109	PX374190	63.501	59.301	60.501	63.001	63.301	62.901	73.801	73.801	73.601	73.601	73.301	73.601	73.801	74.501	74.301	74.501	74.201	74.401	74.001	74.501	73.801	73.701	74.501	73.601	73.501	73.201	73.301	71.901	71.901	71.801	70.901	71.701	71.701	71.501	71.201	71.301	71.801	71.501	71.501	71.801	71.801	70.901	70.801	72.301	72.901	72.701
Rhotorquevirus	Rhotorquevirus new sp1	madamur torque teno virus 131	PX374157	63.701	63.501	60.301	64.801	65.101	63.701	75.601	75.401	74.701	74.301	75.101	74.601	74.801	75.101	75.201	75.201	75.001	75.001	75.301	75.901	74.801	74.801	74.901	74.401	74.401	74.001	74.101	72.501	72.501	71.901	71.801	71.801	72.301	71.701	71.701	72.201	71.701	72.601	71.501	72.501	73.001	72.701	72.601	72.301	73.101	72.801
Rhotorquevirus	Rhotorquevirus new sp1	madamur torque teno virus 131	PX374165	63.501	63.201	59.501	64.201	64.601	62.701	75.701	75.301	74.801	74.401	74.301	74.701	74.901	74.501	74.801	74.701	74.501	74.401	75.401	76.001	74.801	74.901	73.801	74.401	74.401	74.201	74.301	72.701	72.701	72.401	72.001	71.801	72.401	71.801	71.701	72.101	72.001	72.201	71.601	72.701	72.901	72.501	72.401	72.201	73.001	72.901
Rhotorquevirus	Rhotorquevirus new sp1	madamur torque teno virus 31	PX374154	63.001	60.501	60.101	63.001	62.801	61.101	74.001	74.301	74.101	73.301	74.601	73.801	74.001	74.401	74.701	74.901	74.401	74.301	74.101	74.201	73.501	74.901	73.801	73.201	73.201	72.801	73.001	71.801	71.401	71.101	71.401	71.601	71.601	71.401	71.201	71.101	71.401	71.201	71.301	72.201	72.201	71.201	71.101	71.401	72.101	72.101
Rhotorquevirus	Rhotorquevirus new sp1	madamur torque teno virus 74	PX374222	63.801	59.301	59.501	58.301	59.701	61.001	73.501	74.101	73.301	73.201	73.201	73.701	73.601	73.501	73.801	74.001	73.601	73.701	73.201	73.401	74.701	74.301	73.701	73.801	73.101	74.301	74.501	71.901	72.101	72.301	71.901	72.001	72.001	71.801	71.201	71.301	71.901	72.701	72.701	73.201	73.401	72.101	72.001	72.701	72.301	72.301
Rhotorquevirus	Rhotorquevirus new sp1	madamur torque teno virus 74	PX374240	63.801	59.101	59.101	58.301	59.501	60.701	73.301	73.901	73.401	73.301	73.301	73.801	73.701	73.601	73.901	74.101	73.701	73.601	73.301	73.501	74.701	74.201	73.601	73.801	73.101	74.201	74.401	71.901	72.101	72.301	71.901	71.801	71.801	71.701	71.201	71.301	71.801	72.701	72.701	73.001	73.401	71.901	71.901	72.501	72.101	72.101
Rhotorquevirus	Rhotorquevirus new sp1	madamur torque teno virus 74	PX374276	63.701	59.301	59.301	58.401	59.801	60.901	73.301	73.901	73.301	73.201	73.201	73.701	73.601	73.501	73.801	74.001	73.601	73.501	73.201	73.401	74.701	74.101	73.501	73.801	73.101	74.201	74.301	71.901	72.101	72.301	71.901	71.801	71.801	71.701	71.201	71.301	71.801	72.701	72.701	73.001	73.401	71.901	71.901	72.501	72.101	72.101
Rhotorquevirus	Rhotorquevirus new sp1	madamur torque teno virus 74	PX374273	63.701	59.801	59.301	59.001	60.301	62.001	73.201	73.801	73.101	73.001	73.001	73.601	73.501	73.401	73.701	73.901	73.301	73.401	73.101	73.201	74.701	74.701	73.401	73.601	73.001	73.501	73.401	71.901	72.501	72.301	71.901	71.801	71.801	71.701	71.201	71.301	71.801	72.901	72.701	72.901	73.501	72.201	72.101	72.501	72.501	72.501
Rhotorquevirus	Rhotorquevirus new sp1	madamur torque teno virus 74	PX374260	62.801	61.001	59.201	59.001	60.001	61.501	72.801	73.401	73.001	72.901	72.901	73.201	73.401	73.101	73.301	73.501	73.401	73.501	73.201	73.401	73.601	73.801	73.401	74.001	73.001	73.401	72.901	71.901	71.901	72.001	71.901	71.801	71.801	71.701	71.001	71.101	71.401	72.701	72.101	72.401	72.901	71.901	71.801	72.301	71.801	72.001
Rhotorquevirus	Rhotorquevirus new sp1	madamur torque teno virus 74	PX374227	63.101	61.801	60.601	62.501	63.401	62.401	73.601	73.701	73.601	73.501	73.301	74.001	73.801	74.001	74.201	74.101	74.001	74.001	73.501	73.601	74.901	74.301	73.701	74.101	73.401	74.201	74.501	71.801	71.701	72.201	71.701	71.301	71.301	71.101	70.901	70.801	71.101	72.501	72.401	72.701	73.101	71.901	71.801	72.701	72.201	72.401
Rhotorquevirus	Rhotorquevirus new sp1	madamur torque teno virus 73	PX374184	62.301	63.201	61.701	62.501	62.901	64.901	71.601	72.001	72.501	72.301	72.201	72.201	71.801	72.201	72.901	72.901	71.801	72.201	72.201	72.101	73.101	72.801	73.001	72.701	72.601	73.201	73.501	71.301	71.401	71.501	71.401	72.701	72.701	71.801	72.201	71.601	72.001	71.601	71.001	71.901	72.401	71.001	70.901	71.601	72.301	72.101
Rhotorquevirus	Rhotorquevirus new sp1	madamur torque teno virus 73	PX374230	62.301	63.201	61.701	62.501	62.901	64.901	71.601	72.001	72.501	72.301	72.201	72.201	71.801	72.201	72.901	72.901	71.801	72.201	72.201	72.101	73.101	72.801	73.001	72.701	72.601	73.201	73.501	71.301	71.401	71.501	71.401	72.701	72.701	71.801	72.201	71.601	72.001	71.601	71.001	71.901	72.401	71.001	70.901	71.601	72.301	72.101
Rhotorquevirus	Rhotorquevirus new sp1	madamur torque teno virus 73	PX374241	64.301	62.801	62.401	63.201	63.301	63.701	72.701	71.901	72.701	73.101	72.301	72.201	71.801	72.201	73.201	73.001	73.201	73.101	73.201	71.801	72.401	72.701	71.901	72.901	72.801	73.001	72.901	70.901	71.201	70.801	70.601	72.301	72.401	71.501	72.401	71.801	72.801	71.101	71.401	72.201	71.601	72.501	72.401	73.001	73.201	73.601
Rhotorquevirus	Rhotorquevirus new sp1	madamur torque teno virus 73	PX374254	64.101	62.601	61.401	63.401	63.501	63.601	72.801	72.001	72.801	73.201	72.401	72.201	71.801	72.301	73.301	73.101	73.301	73.201	73.101	71.901	72.501	72.801	72.001	72.801	72.701	72.901	72.801	71.001	71.101	70.701	70.501	72.401	72.501	71.601	72.501	71.801	73.001	71.101	71.301	72.101	71.801	72.701	72.601	73.001	73.101	73.601
Rhotorquevirus	Rhotorquevirus new sp1	madamur torque teno virus 73	PX374247	63.901	63.701	61.301	63.501	63.501	63.601	72.501	72.101	72.701	73.001	73.201	72.801	72.401	73.001	72.701	72.801	72.701	72.701	73.501	71.901	73.101	73.601	73.401	72.901	72.701	73.501	73.601	73.301	72.601	73.601	72.201	72.801	73.001	72.501	74.201	74.101	73.201	72.901	73.101	73.701	73.301	73.201	73.101	73.101	73.901	73.201
Rhotorquevirus	Rhotorquevirus new sp1	madamur torque teno virus 8	PX374192	63.001	57.801	61.401	62.401	62.901	64.301	73.001	73.101	73.501	73.501	73.501	73.001	72.601	73.201	73.301	73.501	72.901	73.001	73.901	73.001	73.701	73.301	73.701	73.701	73.501	73.801	74.001	71.001	71.401	71.301	71.601	71.301	71.501	71.601	73.001	71.901	71.501	72.401	70.901	72.601	73.501	71.801	71.701	72.701	72.301	71.801
Rhotorquevirus	Rhotorquevirus new sp1	madamur torque teno virus 8	PX374261	65.001	61.701	59.401	62.801	63.001	63.701	72.801	72.601	73.301	73.601	73.601	73.201	72.801	73.501	73.101	73.301	73.001	73.001	73.501	72.801	74.001	73.501	73.901	73.901	73.701	73.001	73.201	71.601	71.701	71.601	71.401	71.801	71.801	71.501	71.501	71.801	72.001	72.401	71.801	72.401	72.301	72.701	72.601	73.101	72.901	72.501
Rhotorquevirus	Rhotorquevirus new sp1	madamur torque teno virus 73	PX374196	63.401	61.301	61.801	63.101	63.201	63.801	73.401	73.201	73.201	73.401	73.001	73.801	73.401	74.101	73.901	73.801	73.501	74.501	74.401	72.801	73.801	73.301	73.201	73.401	73.201	73.301	73.501	71.701	72.101	71.901	72.001	71.601	71.801	71.801	72.001	71.801	71.601	71.701	71.501	71.801	71.901	71.301	71.201	72.301	72.101	71.401
Rhotorquevirus	Rhotorquevirus new sp1	madamur torque teno virus 42	PX374284	63.401	61.601	59.001	63.701	64.001	63.401	72.901	73.001	73.301	73.701	73.801	72.801	73.101	72.901	73.001	72.901	72.801	72.401	72.901	72.601	73.801	73.401	74.401	73.601	74.201	73.301	73.901	72.501	73.101	72.301	74.101	73.901	73.701	73.501	73.901	74.201	74.001	73.401	72.501	72.801	72.701	73.601	73.501	74.201	74.001	73.701
Rhotorquevirus	Rhotorquevirus new sp1	madamur torque teno virus 39	PX374292	62.901	59.301	63.101	62.201	62.401	61.701	72.601	73.801	73.101	73.601	73.401	72.401	72.801	72.601	72.301	72.601	72.601	72.501	72.901	72.501	73.101	73.101	74.301	73.501	74.001	72.501	72.901	72.601	72.201	72.201	74.701	72.901	72.501	72.701	71.901	72.401	72.001	71.901	71.901	71.801	72.701	72.701	72.601	72.201	72.101	72.601
Rhotorquevirus	Rhotorquevirus new sp1	madamur torque teno virus 36	PX374285	62.801	62.401	61.601	61.601	62.001	61.701	73.101	74.101	73.301	73.801	73.801	73.601	73.301	73.301	73.501	73.301	73.401	72.801	73.601	73.501	74.701	74.101	74.401	74.101	73.801	73.101	73.601	73.001	72.801	73.001	72.801	72.801	72.801	72.301	71.801	72.101	71.901	71.901	71.401	72.601	72.701	72.901	72.801	72.501	72.301	72.301
Rhotorquevirus	Rhotorquevirus new sp1	madamur torque teno virus 100	PX374289	62.701	58.501	61.101	61.901	62.001	61.201	73.101	73.201	73.701	73.801	74.201	73.301	72.901	72.901	73.201	73.101	73.001	72.401	73.001	73.001	72.601	73.601	73.101	72.401	73.001	72.401	72.601	73.701	73.501	71.801	72.901	72.301	72.001	72.101	72.001	71.901	71.301	72.901	72.701	73.001	72.901	73.601	73.501	73.901	73.401	73.501
Rhotorquevirus	Rhotorquevirus new sp1	madamur torque teno virus 100	PX374302	63.801	59.801	62.201	62.201	61.201	61.501	73.701	73.601	74.201	74.401	73.901	73.901	73.501	73.501	73.801	73.801	73.401	72.901	73.601	73.601	73.301	74.001	73.301	72.801	73.501	73.201	73.101	73.001	72.801	72.301	73.001	73.001	72.701	72.601	72.701	72.601	71.601	73.201	71.801	73.401	73.101	73.501	73.401	73.701	73.201	73.301
Rhotorquevirus	Rhotorquevirus new sp1	madamur torque teno virus 100	PX374304	63.501	60.201	60.201	63.701	63.901	61.601	74.001	73.901	74.301	74.501	75.101	74.001	73.601	73.601	73.901	73.801	73.701	73.001	73.701	73.701	73.501	74.401	74.301	73.101	73.701	73.101	73.201	72.801	72.801	72.101	73.401	72.601	72.301	72.401	72.201	72.101	71.901	73.101	71.601	73.201	73.401	74.101	74.001	74.201	73.601	73.901
Rhotorquevirus	Rhotorquevirus new sp1	madamur torque teno virus 100	PX374296	63.201	60.801	62.601	60.801	61.101	62.101	73.701	73.701	74.101	74.301	74.501	73.501	73.101	73.101	73.601	73.501	73.201	72.801	73.401	73.401	73.301	74.001	73.601	72.901	73.701	73.501	73.601	72.801	73.201	72.501	72.801	73.201	73.001	73.001	72.701	72.601	71.301	73.201	71.901	73.201	72.701	73.801	73.701	73.301	72.701	73.101
Rhotorquevirus	Rhotorquevirus new sp1	madamur torque teno virus 10	PX374306	63.901	59.701	59.701	65.101	62.401	60.901	73.101	72.701	73.301	72.801	73.501	72.401	72.301	72.301	72.201	72.001	72.001	71.801	72.401	72.001	72.301	73.301	73.601	72.501	72.701	72.601	72.801	73.401	73.701	73.001	74.001	74.301	74.001	73.601	73.201	73.201	72.801	73.601	73.001	73.201	73.601	73.201	73.301	74.201	73.701	73.701
Rhotorquevirus	Rhotorquevirus new sp1	madamur torque teno virus 112	PX374288	63.601	61.301	59.001	65.001	64.401	63.501	74.601	74.101	74.901	74.701	75.001	74.901	75.101	75.201	74.901	74.801	74.701	74.201	74.901	75.801	75.201	75.001	75.501	74.801	74.701	74.001	74.401	73.701	73.901	74.201	73.201	74.101	74.101	73.801	72.601	73.701	73.401	73.701	72.301	74.401	74.101	73.401	73.401	74.001	74.001	73.901
Rhotorquevirus	Rhotorquevirus new sp1	madamur torque teno virus 112	PX374295	63.701	59.401	60.301	62.701	62.501	62.901	75.301	75.201	74.201	74.401	74.101	74.901	75.101	75.101	74.601	74.701	74.501	74.401	75.001	74.601	75.401	75.701	74.801	74.901	74.701	74.901	75.101	75.301	74.801	75.201	75.001	75.401	75.301	75.201	73.701	73.601	74.401	74.701	73.701	74.101	75.001	74.101	74.001	73.901	73.601	74.001
Rhotorquevirus	Rhotorquevirus new sp1	madamur torque teno virus 112	PX374301	63.701	59.601	60.201	63.201	63.001	63.001	75.501	75.401	74.401	74.501	74.301	74.901	75.101	75.101	74.601	74.701	74.501	74.401	75.001	74.601	75.501	75.701	75.001	75.101	74.901	74.901	75.101	75.301	75.101	75.401	75.101	75.501	75.301	75.301	73.701	73.701	74.501	75.001	73.801	74.301	75.101	74.201	74.101	74.201	73.901	74.201
Rhotorquevirus	Rhotorquevirus new sp1	madamur torque teno virus 4	PX374293	64.301	60.001	60.401	61.801	61.301	61.801	75.501	75.001	75.001	74.901	75.201	75.201	75.401	75.501	75.401	75.401	75.101	75.301	75.401	75.301	75.801	75.601	76.301	74.601	75.101	75.001	75.501	73.501	74.001	73.501	74.101	73.201	73.101	73.201	73.201	72.701	72.201	74.701	72.401	74.701	73.801	73.801	73.701	74.801	74.401	74.401
Rhotorquevirus	Rhotorquevirus new sp1	madamur torque teno virus 4	PX374314	64.501	60.801	61.801	62.901	61.901	62.801	74.901	74.501	74.201	74.101	74.601	74.401	74.601	74.701	74.601	74.601	74.301	74.501	74.601	74.301	75.401	75.101	75.801	74.201	74.601	74.401	74.801	74.001	74.201	73.901	73.901	73.901	73.801	73.701	72.801	72.801	72.401	74.201	72.701	74.701	73.901	74.001	73.901	74.301	74.201	74.501
Rhotorquevirus	Rhotorquevirus new sp1	madamur torque teno virus 41	PX374291	62.501	59.401	59.401	62.701	62.701	63.501	75.701	75.901	75.701	75.401	75.701	75.701	75.801	75.901	75.801	75.501	75.501	75.501	75.601	75.501	75.801	75.901	75.601	76.401	76.301	74.501	74.901	73.701	73.701	73.101	73.901	73.701	73.501	73.301	73.301	73.201	72.701	73.501	72.201	72.801	74.701	73.701	73.601	74.601	74.301	73.901
Rhotorquevirus	Rhotorquevirus new sp1	madamur torque teno virus 38	PX374303	63.701	63.301	61.501	62.701	62.501	63.001	75.401	75.501	75.401	75.201	75.201	75.501	75.201	75.301	75.301	75.001	74.801	75.301	75.201	75.201	75.601	75.501	75.401	75.501	75.401	74.601	75.101	73.401	73.801	73.801	73.901	73.401	73.301	73.201	72.501	72.601	73.401	73.801	73.201	74.301	73.701	72.701	72.601	73.501	73.501	73.201
Rhotorquevirus	Rhotorquevirus new sp1	madamur torque teno virus 7	PX374290	62.101	62.801	62.301	64.501	64.001	63.501	74.901	75.701	74.901	75.201	75.101	74.901	75.101	75.201	75.301	75.101	75.101	74.601	76.101	75.801	76.001	75.701	74.801	76.201	76.101	74.501	74.801	74.601	75.501	74.901	74.801	74.501	74.201	73.901	73.601	72.501	73.401	74.001	73.501	74.901	74.801	73.701	73.601	75.001	74.701	75.201
Rhotorquevirus	Rhotorquevirus new sp1	madamur torque teno virus 7	PX374297	62.401	58.801	58.701	62.501	62.901	62.901	76.001	76.401	75.701	75.501	76.001	75.501	75.701	75.701	75.801	75.601	75.301	75.601	75.701	76.501	76.001	76.001	75.601	75.401	75.801	74.901	75.401	73.901	73.601	74.201	74.701	75.401	75.201	75.001	74.001	74.001	72.901	74.301	72.801	74.801	74.201	73.001	72.901	74.701	74.801	74.001
Rhotorquevirus	Rhotorquevirus new sp1	madamur torque teno virus 5	PX374299	62.701	62.801	60.301	61.801	61.801	64.101	75.901	75.901	76.101	75.801	76.301	75.401	75.201	75.601	75.501	75.201	75.101	74.901	75.601	76.301	76.201	76.001	76.301	75.701	75.601	75.101	75.501	74.901	74.701	75.301	75.201	74.701	74.501	74.201	73.901	73.301	73.801	74.401	73.901	74.501	75.301	74.101	74.001	74.701	74.601	74.701
Rhotorquevirus	Rhotorquevirus new sp1	madamur torque teno virus 5	PX374307	62.201	62.801	60.401	62.801	62.801	64.701	75.801	75.801	76.001	75.701	76.001	75.201	75.201	75.601	75.301	75.201	75.101	75.401	75.601	75.701	76.201	75.901	76.101	75.701	76.101	75.101	75.401	74.801	74.601	75.201	75.101	74.601	74.401	74.101	73.801	73.201	73.701	74.301	73.701	74.401	75.201	74.001	73.901	74.601	74.501	74.601
Rhotorquevirus	Rhotorquevirus new sp1	madamur torque teno virus 3	PX374171	64.401	60.301	58.901	59.101	58.801	59.301	73.601	71.801	72.001	71.501	71.801	72.301	72.201	72.201	72.101	71.201	72.501	72.201	71.601	72.001	71.601	72.301	72.301	71.701	72.101	71.301	71.701	70.801	70.501	69.801	68.701	70.701	70.901	70.901	68.801	69.301	70.001	71.301	71.201	71.201	70.301	70.701	70.601	70.401	69.501	70.801
Rhotorquevirus	Rhotorquevirus new sp1	madamur torque teno virus 3	PX374298	64.301	59.001	59.801	58.801	58.401	59.101	73.401	71.901	72.101	71.601	72.201	72.501	72.401	72.201	72.301	71.401	72.701	72.401	71.701	72.301	71.801	72.401	72.501	71.701	72.101	71.601	72.101	70.901	70.601	69.901	69.401	70.901	71.001	71.001	69.001	69.401	70.401	72.001	71.801	71.301	70.401	70.901	70.801	70.601	70.501	71.001
Rhotorquevirus	Rhotorquevirus new sp1	madamur torque teno virus 3	PX374244	64.801	59.501	59.801	60.301	58.201	59.201	73.901	71.901	72.101	72.001	72.701	72.601	73.201	73.101	71.901	72.201	72.901	73.401	72.701	72.601	71.801	72.801	72.301	71.701	72.601	72.401	71.601	71.301	70.701	70.901	69.801	71.801	72.001	71.901	70.401	71.001	71.401	71.401	71.601	71.801	70.901	71.401	71.301	71.201	70.901	71.301
Rhotorquevirus	Rhotorquevirus new sp1	madamur torque teno virus 3	PX374246	63.501	58.001	60.201	58.501	58.301	60.701	73.501	71.201	72.001	72.201	72.401	72.501	72.401	72.201	72.201	71.701	72.001	72.201	72.201	71.801	71.901	72.301	73.101	72.101	71.601	71.301	71.301	71.501	71.101	71.401	70.001	72.001	72.101	71.201	69.901	70.401	70.701	71.501	71.901	71.501	70.801	70.701	70.601	70.601	70.201	71.001
Rhotorquevirus	Rhotorquevirus new sp1	madamur torque teno virus 3	PX374259	64.701	60.101	64.801	61.701	59.401	59.601	73.701	71.801	72.001	71.801	71.901	72.801	72.701	72.501	72.201	71.701	72.801	72.801	72.001	72.001	71.601	72.901	72.801	72.201	72.601	71.601	71.901	70.701	70.401	69.701	68.801	70.801	71.001	71.001	68.601	69.201	69.901	71.301	71.201	71.101	70.301	70.701	70.601	70.501	69.401	70.701
Rhotorquevirus	Rhotorquevirus new sp1	madamur torque teno virus 3	PX374262	64.701	60.101	64.801	61.701	59.401	59.601	73.701	71.801	72.001	71.801	71.901	72.801	72.701	72.501	72.201	71.701	72.801	72.801	72.001	72.001	71.601	72.901	72.801	72.201	72.601	71.601	71.901	70.701	70.401	69.701	68.801	70.801	71.001	71.001	68.601	69.201	69.901	71.301	71.201	71.101	70.301	70.701	70.601	70.501	69.401	70.701
Rhotorquevirus	Rhotorquevirus new sp1	madamur torque teno virus 3	PX374252	64.201	61.301	59.001	58.801	58.601	59.001	72.601	71.101	72.001	71.901	71.601	72.101	72.001	72.001	72.501	71.801	71.801	72.001	71.801	71.601	71.601	72.801	72.101	70.401	71.201	71.001	71.201	71.901	71.801	71.001	70.201	71.301	71.401	70.401	69.801	70.301	70.501	72.101	72.501	71.501	71.301	72.001	71.901	70.001	69.901	70.701
Rhotorquevirus	Rhotorquevirus new sp1	madamur torque teno virus 3	PX374267	65.001	59.301	57.801	59.001	58.501	59.701	73.201	71.801	71.401	72.501	72.701	71.501	71.201	70.701	71.901	70.701	71.901	71.501	71.401	72.501	72.501	73.001	73.101	71.801	73.101	71.901	72.301	71.201	71.401	70.701	69.501	71.701	71.701	71.101	70.001	70.401	70.001	71.601	71.501	71.201	71.801	71.101	71.101	70.301	70.301	70.801
Rhotorquevirus	Rhotorquevirus new sp1	madamur torque teno virus 3	PX374268	65.101	59.801	57.901	58.201	58.101	58.801	73.001	71.401	72.001	71.601	71.801	72.001	71.401	70.901	72.601	71.001	71.501	71.201	71.401	71.201	71.801	73.301	72.501	71.101	71.801	71.601	72.501	70.601	70.701	69.501	69.701	71.101	71.101	70.301	69.501	69.901	70.201	71.201	71.001	70.601	70.101	70.501	70.501	69.401	69.401	71.101
Rhotorquevirus	Rhotorquevirus new sp1	madamur torque teno virus 3	PX374269	65.501	60.701	58.001	58.901	58.801	59.601	72.801	71.401	70.701	71.001	71.301	71.401	71.101	70.701	71.301	70.701	70.401	71.201	71.301	70.801	72.201	72.301	71.701	71.201	72.201	71.401	71.901	71.101	71.201	70.701	69.901	70.901	70.901	70.801	69.801	70.301	69.301	71.501	71.501	71.101	71.601	71.001	70.901	70.001	70.301	71.301
Rhotorquevirus	Rhotorquevirus new sp1	madamur torque teno virus 3	PX374235	63.701	60.601	59.501	59.201	61.501	59.301	72.701	72.401	72.101	71.801	72.501	72.501	72.301	71.901	72.401	71.501	72.301	71.401	71.901	72.501	71.701	72.601	72.101	72.001	72.501	72.401	72.401	71.701	72.201	72.001	71.501	71.001	71.101	71.101	72.101	71.801	70.801	72.601	72.301	72.201	72.001	70.901	70.801	71.601	71.501	72.001
Rhotorquevirus	Rhotorquevirus new sp1	madamur torque teno virus 136	PX374228	65.001	59.301	58.301	64.001	63.401	62.701	72.901	72.501	71.201	71.401	71.901	72.501	72.601	71.601	71.801	72.001	71.201	71.801	71.801	71.801	71.801	72.701	71.601	71.701	72.301	72.801	72.101	72.301	72.901	71.101	70.601	70.701	70.901	70.901	70.601	70.501	70.601	72.301	72.701	71.701	72.701	72.201	72.101	70.501	70.201	70.901
Rhotorquevirus	Rhotorquevirus new sp1	madamur torque teno virus 136	PX374270	64.801	60.601	59.101	63.601	63.801	63.701	72.601	71.601	70.401	70.801	70.801	71.301	71.001	70.601	71.101	70.901	70.701	71.001	71.301	71.001	71.401	72.201	71.001	71.701	73.001	71.301	71.601	71.601	72.301	71.401	70.801	71.101	71.301	71.301	70.901	70.801	70.901	72.001	71.701	72.301	72.801	72.301	72.301	70.901	70.401	71.101
Rhotorquevirus	Rhotorquevirus new sp1	madamur torque teno virus 50	PX374232	64.101	60.201	61.701	62.401	61.901	59.701	73.401	71.301	71.701	72.301	71.901	72.601	72.901	72.601	72.801	71.801	72.301	72.401	72.101	73.001	71.101	71.701	72.601	72.401	72.301	72.001	71.601	72.101	71.801	72.201	72.001	71.801	72.101	71.801	71.501	71.801	72.201	72.401	72.001	72.201	71.601	71.301	71.201	71.101	70.901	71.801
Rhotorquevirus	Rhotorquevirus new sp1	madamur torque teno virus 50	PX374236	65.201	57.901	62.901	61.601	61.701	61.001	72.701	71.201	70.901	72.301	71.801	71.501	72.101	71.501	72.601	71.301	71.301	72.001	72.001	72.701	71.401	72.201	73.401	72.301	72.301	71.901	72.601	71.801	72.101	73.001	71.901	71.901	72.001	71.501	71.501	70.701	71.901	72.101	71.901	72.101	72.001	72.301	72.201	71.301	71.601	71.601
Rhotorquevirus	Rhotorquevirus new sp1	madamur torque teno virus 50	PX374264	64.101	64.201	62.801	62.801	62.201	63.401	71.801	71.601	70.701	72.001	71.401	71.301	71.801	71.801	71.701	70.901	71.301	71.201	72.201	72.801	71.301	71.701	72.901	72.101	72.001	71.501	71.701	71.601	72.101	72.801	71.701	71.801	72.101	71.801	71.401	71.201	71.701	72.401	71.601	71.501	72.201	72.001	71.901	71.801	72.101	72.001
Rhotorquevirus	Rhotorquevirus new sp1	madamur torque teno virus 50	PX374250	64.501	62.201	63.701	62.801	62.901	61.101	73.601	71.601	71.601	72.101	72.401	71.401	71.401	70.501	71.501	70.701	70.401	71.001	71.201	72.401	71.701	71.401	72.401	72.001	71.901	71.101	72.001	71.801	71.601	71.901	72.401	71.901	72.001	72.701	71.601	71.201	71.501	71.501	71.701	71.501	71.501	71.301	71.201	71.201	71.601	71.801
Rhotorquevirus	Rhotorquevirus new sp1	madamur torque teno virus 50	PX374271	63.601	58.201	63.201	61.001	62.101	60.601	73.701	72.401	71.701	72.901	72.601	72.501	72.701	72.401	72.801	71.701	72.201	71.901	73.201	73.601	72.801	71.901	73.201	73.101	73.101	71.901	72.701	72.101	72.201	72.201	72.201	71.901	72.001	72.601	72.001	71.601	71.701	72.201	72.001	71.701	71.901	71.001	70.901	71.601	72.001	72.101
Rhotorquevirus	Rhotorquevirus new sp1	madamur torque teno virus 50	PX374283	62.801	58.501	62.901	62.701	62.701	61.301	73.301	71.901	71.501	72.601	72.301	72.101	72.301	72.101	71.801	71.501	72.001	71.701	72.001	73.201	72.401	71.601	72.801	73.201	73.101	71.601	71.601	72.101	72.101	72.001	71.801	71.801	71.901	72.501	71.701	71.301	71.601	72.101	71.801	71.601	71.301	71.101	71.001	71.701	71.701	72.101
Rhotorquevirus	Rhotorquevirus new sp1	madamur torque teno virus 50	PX374239	63.901	62.001	62.701	62.001	62.101	62.401	74.101	72.601	70.701	72.101	71.501	72.401	71.801	72.401	72.401	71.701	72.101	71.301	72.201	71.801	72.201	73.301	72.601	72.901	72.801	70.801	71.501	71.801	71.901	71.901	71.201	71.801	71.901	71.401	71.801	71.601	71.601	71.801	71.601	72.301	72.101	71.801	71.701	72.601	72.901	73.101
Rhotorquevirus	Rhotorquevirus new sp1	madamur torque teno virus 50	PX374242	64.401	59.501	61.501	61.701	62.301	62.301	72.901	71.701	70.601	72.101	71.701	72.201	71.801	71.801	72.001	70.901	71.301	71.501	72.001	72.401	72.601	72.501	73.401	72.701	72.601	71.201	71.901	70.901	71.301	71.301	72.001	72.101	72.201	71.801	71.801	71.401	71.501	70.901	70.801	71.201	72.101	71.101	71.101	71.601	71.301	71.801
Rhotorquevirus	Rhotorquevirus new sp1	madamur torque teno virus 121	PX374255	64.401	58.501	62.601	63.001	63.401	63.101	72.401	70.801	71.301	72.501	72.001	72.201	71.701	71.401	72.401	70.901	71.201	72.101	72.201	71.301	71.701	72.401	72.401	72.001	72.001	71.701	72.301	70.801	71.101	71.701	70.601	71.001	71.301	70.901	70.201	70.001	70.901	71.001	71.501	71.801	71.701	71.301	71.201	71.401	71.101	71.301
Rhotorquevirus	Rhotorquevirus new sp1	madamur torque teno virus 121	PX374278	64.401	58.501	62.601	63.001	63.401	63.101	72.401	70.801	71.301	72.501	72.001	72.201	71.701	71.401	72.401	70.901	71.201	72.101	72.201	71.301	71.701	72.401	72.401	72.001	72.001	71.701	72.301	70.801	71.101	71.701	70.601	71.001	71.301	70.901	70.201	70.001	70.901	71.001	71.501	71.801	71.701	71.301	71.201	71.401	71.101	71.301
Rhotorquevirus	Rhotorquevirus new sp1	madamur torque teno virus 121	PX374274	64.601	59.501	62.501	63.101	59.901	62.801	72.601	70.901	71.301	72.501	72.001	72.201	71.701	71.401	72.401	70.901	71.201	72.101	72.201	71.301	71.501	72.601	72.301	72.001	72.001	71.801	72.201	71.201	71.601	72.101	71.701	71.201	71.401	71.001	70.701	70.401	71.101	71.701	72.101	71.601	71.501	71.401	71.301	71.301	71.001	71.201
Rhotorquevirus	Rhotorquevirus new sp1	madamur torque teno virus 50	PX374286	63.901	57.701	61.401	62.601	62.401	61.801	73.601	72.201	70.601	71.901	71.301	71.701	72.301	71.401	71.701	70.601	71.001	71.401	71.701	72.001	72.001	72.301	72.201	73.101	73.001	73.001	72.901	71.101	70.901	71.001	71.901	71.401	71.601	71.401	71.001	71.501	70.801	71.501	70.701	70.701	70.901	70.601	70.501	71.801	71.301	71.501
Rhotorquevirus	Rhotorquevirus new sp1	madamur torque teno virus 133	PX374341	62.001	58.301	59.301	60.101	60.001	58.801	70.701	70.001	69.201	70.401	69.401	70.401	70.201	70.101	70.201	69.301	69.801	70.301	69.701	68.801	69.801	70.001	69.101	70.401	70.301	70.901	71.301	65.301	65.501	66.901	67.901	66.701	66.501	65.501	66.701	66.901	66.201	66.501	65.401	66.901	65.101	66.601	66.501	67.801	67.101	67.101
Rhotorquevirus	Rhotorquevirus new sp1	madamur torque teno virus 133	PX374346	61.301	61.301	61.201	59.501	60.801	57.701	70.201	69.601	69.601	69.601	70.201	69.201	69.501	68.801	69.501	69.501	68.701	69.701	69.801	67.901	68.401	69.401	68.701	70.301	70.101	69.401	69.301	66.801	66.401	67.501	66.301	67.301	67.301	67.301	66.601	66.801	66.101	66.301	66.901	66.901	65.301	66.101	66.001	67.201	67.101	67.301
Rhotorquevirus	Rhotorquevirus new sp1	madamur torque teno virus 134	PX374353	61.401	59.401	61.301	59.301	60.301	59.201	71.001	69.301	69.701	69.101	69.401	69.101	69.201	69.001	69.801	69.601	69.001	69.601	69.001	68.401	68.601	69.001	69.701	70.501	70.801	68.901	69.301	66.901	66.701	66.801	67.901	67.301	67.201	68.401	66.701	66.601	66.201	66.401	65.601	66.601	65.901	67.701	67.601	68.201	67.401	67.701
Rhotorquevirus	Rhotorquevirus new sp1	madamur torque teno virus 135	PX374360	60.401	58.701	62.201	62.501	62.601	59.601	70.501	68.901	68.301	68.201	68.401	69.201	69.501	68.301	68.701	68.701	68.501	68.201	68.701	68.001	68.701	68.801	67.601	69.701	69.801	68.501	68.401	67.001	67.001	66.901	68.101	68.501	68.301	66.801	68.501	68.601	68.001	66.001	66.801	67.301	65.901	67.601	67.501	68.101	68.001	68.201
Rhotorquevirus	Rhotorquevirus new sp1	madamur torque teno virus 135	PX374365	60.201	62.401	63.001	57.901	58.201	57.201	69.401	68.601	70.501	69.801	70.101	69.601	69.101	69.701	69.901	69.801	69.501	68.901	69.601	68.401	70.401	69.301	69.101	70.601	70.401	69.801	70.301	68.101	67.701	67.001	67.301	67.901	68.301	68.901	67.801	67.801	68.101	68.101	67.101	68.901	68.101	68.501	68.401	68.101	68.101	67.801
Rhotorquevirus	Rhotorquevirus new sp1	madamur torque teno virus 134	PX374368	62.201	59.901	61.201	58.901	57.901	59.401	70.001	69.701	70.901	69.801	70.401	69.101	69.401	69.801	69.401	69.901	68.801	69.301	69.901	68.201	68.401	68.701	68.601	70.601	70.901	70.201	70.401	66.401	66.601	67.101	68.001	68.101	68.101	67.401	67.801	68.101	67.501	67.501	68.501	68.501	66.101	68.101	68.001	68.601	68.601	68.301
Rhotorquevirus	Rhotorquevirus new sp1	madamur torque teno virus 119	PX374349	59.101	62.301	60.501	59.901	60.201	59.601	69.401	68.901	70.001	70.201	69.201	69.001	69.201	69.201	69.701	69.301	69.501	69.101	70.001	67.801	70.201	69.601	69.101	69.901	69.801	70.101	70.201	65.701	65.501	67.101	67.401	67.001	66.101	67.501	66.101	66.901	66.501	66.101	67.201	66.101	66.501	67.301	67.301	67.501	66.801	67.901
Rhotorquevirus	Rhotorquevirus new sp1	madamur torque teno virus 119	PX374352	60.601	59.801	61.401	58.801	59.701	59.301	69.001	69.001	68.601	68.501	68.601	68.401	67.901	68.501	68.501	68.401	68.501	67.901	68.301	67.201	70.101	68.001	69.101	69.601	69.501	69.701	69.601	66.801	67.401	67.801	67.601	68.001	67.801	67.401	67.001	67.301	66.901	66.801	67.101	66.801	66.401	67.701	67.701	67.701	67.201	67.901
Rhotorquevirus	Rhotorquevirus new sp1	madamur torque teno virus 20	PX374354	60.801	60.101	61.001	58.901	58.801	57.501	69.601	68.501	68.901	68.801	68.901	68.501	68.001	68.801	68.701	68.701	68.401	68.001	68.801	67.701	68.101	67.901	68.201	69.401	69.301	69.201	68.801	67.501	66.101	66.201	67.501	66.701	66.601	68.801	65.801	66.701	66.101	65.801	65.401	66.001	65.301	66.201	66.101	67.501	66.701	67.401
Rhotorquevirus	Rhotorquevirus new sp1	madamur torque teno virus 119	PX374378	61.501	58.301	61.901	61.501	61.601	59.901	69.401	68.601	67.501	67.901	68.101	67.601	67.801	68.001	68.001	67.601	67.801	68.701	68.001	66.701	68.801	69.301	67.201	69.201	68.701	69.901	69.501	66.601	66.801	67.301	67.101	67.901	67.801	67.001	66.801	67.001	66.801	67.001	66.501	66.401	66.701	67.701	67.701	67.201	67.301	67.701
Rhotorquevirus	Rhotorquevirus new sp1	madamur torque teno virus 82	PX374347	62.001	59.901	58.501	59.501	59.801	59.501	70.501	70.501	70.701	71.301	71.501	70.801	70.901	70.801	70.801	70.501	70.501	71.101	70.701	70.601	70.901	70.501	71.101	70.301	70.401	70.401	70.701	68.501	69.501	69.301	68.301	68.601	68.501	68.401	68.201	68.401	67.601	68.501	68.801	69.101	67.801	68.201	68.101	68.701	68.701	68.901
Rhotorquevirus	Rhotorquevirus new sp1	madamur torque teno virus 82	PX374348	60.501	60.901	59.701	60.601	60.601	60.301	71.401	71.701	71.301	71.401	71.801	72.401	72.801	72.501	72.201	72.201	72.301	72.301	72.201	71.301	71.701	71.401	72.101	72.301	72.301	71.501	71.301	68.901	69.301	69.101	68.101	68.901	68.801	68.601	67.901	67.901	68.801	68.901	68.601	68.301	68.001	68.001	68.001	68.501	68.501	68.801
Rhotorquevirus	Rhotorquevirus new sp1	madamur torque teno virus 82	PX374351	63.001	61.701	59.601	59.801	60.401	59.901	70.901	71.301	70.401	71.001	71.201	70.801	70.901	70.801	71.101	70.601	70.801	71.201	70.701	70.401	71.801	71.301	71.301	71.001	71.501	70.701	71.101	69.901	69.901	70.001	69.101	69.401	69.301	69.501	69.301	69.301	69.101	68.501	69.101	68.501	68.601	68.701	68.701	68.801	68.801	69.101
Rhotorquevirus	Rhotorquevirus new sp1	madamur torque teno virus 82	PX374355	62.601	61.501	59.401	59.701	59.601	59.001	70.701	71.201	70.201	70.801	71.001	70.701	70.801	70.701	70.901	70.401	70.701	71.001	70.501	70.201	71.601	71.101	71.201	71.201	71.701	70.501	70.901	69.701	70.301	69.801	68.901	69.201	69.101	69.301	69.101	69.101	68.901	69.101	69.701	68.301	68.501	69.101	69.001	68.701	68.601	68.901
Rhotorquevirus	Rhotorquevirus new sp1	madamur torque teno virus 82	PX374364	61.901	60.701	58.901	59.201	58.801	58.801	70.701	71.501	70.101	70.401	70.801	70.301	70.401	70.601	70.201	69.701	70.801	70.801	70.401	70.501	71.101	69.901	71.601	71.301	70.801	70.001	69.801	69.201	70.301	70.601	68.501	69.001	69.001	68.801	68.801	70.101	68.901	68.801	67.501	68.501	68.501	69.101	69.001	68.901	68.101	69.001
Rhotorquevirus	Rhotorquevirus new sp1	madamur torque teno virus 76	PX374377	63.501	59.401	60.601	61.401	61.301	60.901	68.901	67.801	68.201	68.501	68.301	68.001	68.001	67.901	68.201	68.001	67.901	67.601	68.301	68.601	68.301	67.501	67.601	68.701	68.801	68.201	68.901	65.001	64.901	66.501	65.501	65.801	65.601	65.501	66.001	66.001	65.601	66.401	66.901	66.201	66.201	66.801	66.701	65.001	65.601	65.601
Rhotorquevirus	Rhotorquevirus new sp1	madamur torque teno virus 76	PX374394	62.801	59.401	59.601	62.901	63.201	63.001	68.901	67.801	68.201	68.501	68.301	68.001	68.001	67.901	68.201	68.001	67.901	67.601	68.301	68.601	68.301	67.501	67.701	68.701	68.801	68.301	69.001	65.101	65.001	66.601	65.601	65.801	65.701	65.601	66.101	66.101	65.701	66.501	67.501	66.301	66.301	66.901	66.801	65.201	65.801	65.701
Rhotorquevirus	Rhotorquevirus new sp1	madamur torque teno virus 76	PX374399	62.501	59.001	61.201	64.401	64.301	62.301	68.701	68.301	68.101	68.101	68.001	67.401	67.401	67.301	67.401	67.201	67.201	67.101	67.701	67.901	68.301	67.501	68.101	69.201	69.301	68.001	68.001	66.101	65.301	66.801	66.701	65.701	65.501	65.401	67.201	65.801	65.301	66.901	67.001	66.901	65.801	66.401	66.301	66.801	66.201	65.901
Rhotorquevirus	Rhotorquevirus new sp1	madamur torque teno virus 76	PX374401	62.601	58.901	61.201	64.201	64.401	62.401	68.801	68.401	68.201	68.201	68.101	67.501	67.501	67.401	67.501	67.301	67.301	67.201	67.801	68.001	68.301	67.601	68.201	69.301	69.401	68.101	68.101	66.201	65.401	66.801	66.801	65.801	65.601	65.501	67.101	65.801	65.401	66.901	67.101	66.901	65.901	66.501	66.401	66.901	66.301	66.001
Rhotorquevirus	Rhotorquevirus new sp1	madamur torque teno virus 76	PX374396	61.001	58.901	60.901	61.201	61.201	61.601	68.501	68.001	68.801	69.401	69.401	68.001	68.301	68.201	68.001	68.101	68.001	67.801	68.501	68.701	67.501	68.701	67.301	68.101	68.201	69.201	69.401	66.601	65.901	67.201	65.901	66.201	66.001	66.101	66.001	66.301	66.301	67.301	68.201	67.701	67.401	68.601	68.501	67.201	67.801	67.201
Rhotorquevirus	Rhotorquevirus new sp1	madamur torque teno virus 76	PX374406	62.101	59.101	60.701	61.601	61.001	61.401	68.701	67.801	69.001	69.301	69.601	67.701	68.001	67.901	67.701	67.901	67.501	67.901	68.701	68.001	67.201	68.601	68.301	69.001	69.101	69.401	69.601	65.201	66.101	66.801	65.801	66.001	66.301	65.801	65.901	66.101	66.401	66.801	67.701	67.401	66.001	67.501	67.401	65.901	66.501	66.101
Rhotorquevirus	Rhotorquevirus new sp1	madamur torque teno virus 116	PX374380	60.001	59.601	60.001	63.101	62.701	63.501	70.701	69.201	69.701	69.901	70.001	69.201	69.401	69.101	69.201	69.001	68.801	69.001	69.101	69.401	68.701	67.901	70.401	69.501	69.601	70.301	70.301	66.301	67.701	68.301	67.401	67.801	67.901	67.601	67.901	67.801	67.001	66.101	66.301	67.301	66.801	67.701	67.601	68.001	68.101	68.601
Rhotorquevirus	Rhotorquevirus new sp1	madamur torque teno virus 116	PX374402	60.801	58.501	59.001	61.901	61.701	61.101	70.501	68.701	69.301	69.301	69.601	68.501	68.501	68.401	68.501	68.501	68.301	68.301	68.601	69.401	68.301	67.301	69.801	69.101	69.201	69.501	69.501	65.801	66.701	66.401	66.301	66.901	67.001	65.801	67.701	67.601	66.301	66.201	66.301	67.401	65.201	67.301	67.201	67.701	67.801	68.101
Rhotorquevirus	Rhotorquevirus new sp1	madamur torque teno virus 116	PX374404	61.101	60.101	58.401	61.401	61.201	61.701	70.701	68.901	69.301	69.301	69.601	68.601	68.601	68.401	68.501	68.301	68.301	68.501	68.601	68.901	68.301	67.401	70.001	69.101	69.201	69.601	69.601	66.301	67.001	66.801	66.501	67.301	67.401	66.101	67.901	67.801	66.701	66.701	66.601	67.901	67.001	67.601	67.501	68.201	68.201	68.401
Rhotorquevirus	Rhotorquevirus new sp1	madamur torque teno virus 6	PX374357	62.701	60.101	60.201	60.401	60.301	60.701	70.401	70.301	70.801	70.201	70.301	70.901	70.701	70.301	70.801	71.101	70.701	71.401	71.901	70.301	71.501	71.101	69.801	69.601	69.401	70.701	70.501	69.101	69.101	68.701	70.601	70.201	69.501	68.801	68.901	69.101	70.301	68.901	68.901	70.201	69.201	70.401	70.301	69.801	69.501	69.601
Rhotorquevirus	Rhotorquevirus new sp1	madamur torque teno virus 6	PX374361	63.101	59.401	60.301	59.901	59.401	58.801	70.101	68.501	70.801	70.501	70.301	70.201	70.201	69.901	70.401	69.801	70.001	69.801	71.001	69.701	71.001	71.101	70.001	70.501	70.401	71.201	71.101	68.001	68.401	68.501	69.201	69.301	69.101	69.301	69.201	69.101	69.101	69.601	69.701	69.501	68.501	69.201	69.101	69.201	69.301	69.201
Rhotorquevirus	Rhotorquevirus new sp1	madamur torque teno virus 104	PX374447	63.401	60.601	60.001	60.301	61.201	60.001	68.601	68.501	69.801	69.901	69.701	68.801	69.101	68.801	69.401	69.201	69.401	70.601	69.601	69.701	71.001	70.101	69.001	69.301	69.201	70.001	69.801	68.601	69.201	69.201	67.601	70.401	69.501	68.701	68.701	69.001	70.001	68.601	69.101	67.801	68.701	69.101	69.001	70.201	70.201	69.601
Rhotorquevirus	Rhotorquevirus new sp1	madamur torque teno virus 104	PX374448	63.401	60.701	59.901	61.501	61.201	60.001	68.601	68.501	69.801	69.901	69.701	69.101	69.101	68.801	69.401	69.201	69.001	69.701	69.601	69.201	71.101	70.101	69.001	69.301	69.201	70.301	70.101	67.701	69.001	68.101	67.801	69.601	68.701	67.501	68.601	68.901	69.201	69.101	68.601	67.801	68.601	68.701	68.601	70.101	70.101	69.501
Rhotorquevirus	Rhotorquevirus new sp1	madamur torque teno virus 104	PX374450	63.401	60.101	59.301	61.301	61.401	60.001	68.901	69.101	70.301	70.401	70.201	69.801	69.801	69.501	69.801	69.701	69.901	69.801	70.101	70.001	71.701	70.701	69.501	69.801	69.601	70.601	70.301	69.101	69.201	68.101	67.601	70.001	69.101	68.001	69.601	69.901	69.301	69.301	68.501	68.601	69.101	69.501	69.401	70.401	70.401	69.801
Rhotorquevirus	Rhotorquevirus new sp1	madamur torque teno virus 104	PX374451	62.801	59.601	59.601	60.601	60.501	60.701	71.201	69.701	72.701	72.301	72.201	71.101	72.301	72.201	72.801	72.501	72.101	71.501	71.201	70.801	72.501	71.601	71.301	71.401	70.401	71.501	71.801	68.401	69.201	68.001	67.901	68.301	68.201	68.401	68.101	68.101	68.501	70.001	68.701	69.801	68.901	69.601	69.501	69.201	69.401	69.001
Rhotorquevirus	Rhotorquevirus new sp1	madamur torque teno virus 80	PX374126	63.101	60.901	61.401	63.201	63.401	61.701	68.201	68.501	68.501	68.301	67.601	68.401	68.301	68.701	68.201	68.101	68.101	67.401	68.101	67.701	67.901	68.901	68.001	69.701	69.501	68.601	68.101	70.201	69.701	70.101	71.201	71.301	71.301	71.601	70.601	70.501	71.201	70.401	70.301	69.801	70.901	69.901	69.801	69.901	69.501	70.301
Rhotorquevirus	Rhotorquevirus new sp1	madamur torque teno virus 80	PX374152	64.301	63.401	61.101	61.501	61.601	59.901	71.401	71.501	69.701	70.401	70.001	70.601	70.601	70.701	70.401	70.301	70.201	69.801	70.201	70.101	69.801	70.201	69.601	70.701	70.801	69.401	69.301	72.001	71.501	71.001	71.701	71.701	71.701	72.001	70.101	70.501	72.201	71.101	70.601	70.401	70.401	71.101	71.001	70.201	70.201	70.601
Rhotorquevirus	Rhotorquevirus new sp1	madamur torque teno virus 80	PX374170	63.001	59.901	59.501	61.701	61.801	61.401	69.601	70.601	67.801	68.401	68.301	68.501	68.201	68.801	68.301	68.001	67.901	67.701	67.801	68.101	68.601	68.901	68.201	70.101	69.901	67.801	67.901	71.501	70.801	70.101	71.601	71.801	71.801	72.201	71.701	71.501	70.901	71.001	71.301	70.101	70.001	70.401	70.301	70.601	71.201	71.701
Rhotorquevirus	Rhotorquevirus new sp1	madamur torque teno virus 80	PX374186	64.301	61.201	60.101	61.801	62.601	61.001	69.501	69.701	67.701	68.501	68.701	68.401	68.201	69.001	68.201	67.801	68.001	68.001	68.101	67.901	68.601	68.601	68.501	70.101	70.401	68.401	68.501	69.201	70.301	70.101	70.501	70.201	70.201	70.601	69.401	69.801	70.001	70.201	70.201	69.501	69.201	69.001	68.901	70.001	69.701	70.201
Rhotorquevirus	Rhotorquevirus new sp1	madamur torque teno virus 80	PX374150	63.901	60.501	60.001	61.601	61.701	60.001	70.701	69.901	67.801	68.701	68.101	68.501	68.201	69.801	68.301	67.901	68.001	67.801	67.801	68.401	68.501	68.401	68.801	69.601	69.501	68.301	68.801	70.301	70.501	71.101	71.101	71.501	71.501	71.301	70.201	70.201	70.201	70.501	69.501	70.101	69.901	70.001	69.901	69.601	69.601	70.401
Rhotorquevirus	Rhotorquevirus new sp1	madamur torque teno virus 117	PX374140	64.401	60.301	61.601	62.001	61.201	60.001	71.001	71.301	69.001	69.301	69.101	69.001	69.701	68.501	68.901	69.001	69.101	68.801	68.901	68.701	69.101	70.801	68.801	70.801	70.201	69.101	68.401	71.101	70.701	70.201	71.701	72.201	71.901	72.001	71.501	70.701	71.201	69.801	70.501	70.301	69.801	69.601	69.601	70.101	71.201	71.201
Rhotorquevirus	Rhotorquevirus new sp1	madamur torque teno virus 117	PX374221	63.701	59.201	60.101	61.101	61.201	60.701	70.201	69.701	68.201	69.201	68.501	68.601	69.001	68.701	68.401	68.201	68.401	68.001	68.001	68.701	68.401	69.901	68.001	69.001	68.901	67.101	67.301	70.201	70.001	69.601	71.401	71.401	71.201	71.501	70.801	70.301	69.901	69.901	70.401	70.601	70.301	69.701	69.701	70.601	71.001	71.001
Rhotorquevirus	Rhotorquevirus new sp1	madamur torque teno virus 117	PX374161	63.701	60.401	59.201	61.801	61.201	61.301	71.301	71.101	69.201	70.101	69.301	69.401	69.801	68.601	69.101	69.001	69.201	69.001	68.801	68.601	69.601	70.901	68.901	70.201	70.101	68.801	69.201	70.301	71.101	70.601	70.201	71.201	70.901	71.301	71.001	70.301	70.201	71.001	70.101	70.801	70.701	70.301	70.301	71.101	71.901	72.001
Rhotorquevirus	Rhotorquevirus new sp1	madamur torque teno virus 103	PX374148	63.401	61.901	60.601	61.401	62.201	58.701	70.201	68.901	69.901	69.301	69.601	69.401	69.901	70.001	69.401	70.001	69.601	70.201	70.001	70.401	70.001	69.701	69.001	69.401	69.201	68.701	69.001	68.501	69.201	69.101	69.401	71.101	71.001	70.401	69.901	70.201	70.001	68.901	68.301	69.101	70.301	69.801	69.801	68.501	68.701	68.901
Rhotorquevirus	Rhotorquevirus new sp1	madamur torque teno virus 103	PX374163	62.101	60.601	60.801	60.701	60.701	60.101	69.501	68.901	69.801	69.601	70.201	70.001	70.401	70.501	69.901	70.301	70.001	69.801	70.001	70.101	69.701	69.801	69.201	69.001	69.301	69.501	69.801	71.001	70.701	70.101	70.901	72.301	71.801	71.501	70.401	70.301	71.301	70.101	70.301	70.801	71.901	71.001	70.901	69.401	70.101	70.301
Rhotorquevirus	Rhotorquevirus new sp1	madamur torque teno virus 103	PX374193	63.201	61.301	60.601	60.801	63.401	59.101	69.501	68.701	68.901	68.901	69.901	69.501	70.101	70.201	69.401	70.001	69.601	69.801	69.901	69.901	69.901	69.401	69.401	68.801	68.601	69.301	69.001	69.601	69.801	69.301	70.001	71.501	70.901	70.701	69.701	69.501	70.201	69.401	69.101	70.301	71.301	70.501	70.401	69.001	69.401	69.901
Rhotorquevirus	Rhotorquevirus new sp1	madamur torque teno virus 103	PX374188	61.201	61.701	60.201	60.501	61.401	60.301	69.901	68.901	68.401	68.401	68.701	69.001	69.501	69.601	69.001	69.601	69.201	69.401	69.501	68.801	69.601	68.901	69.001	69.001	68.901	68.801	69.301	70.401	70.301	70.501	70.601	72.201	71.701	71.701	70.601	70.401	70.401	70.201	69.801	70.501	71.801	70.801	70.701	69.901	70.201	70.201
Rhotorquevirus	Rhotorquevirus new sp1	madamur torque teno virus 24	PX374162	63.601	62.601	60.501	60.101	58.901	57.901	70.101	69.901	68.601	68.601	68.901	68.301	68.401	68.601	69.001	69.001	68.301	69.001	68.301	68.301	68.601	69.401	69.001	69.201	69.501	68.301	68.701	68.501	68.301	68.901	68.801	69.001	68.801	68.501	67.101	67.301	68.001	67.501	67.001	68.701	68.901	68.201	68.101	67.101	68.301	68.401
Rhotorquevirus	Rhotorquevirus new sp1	madamur torque teno virus 24	PX374208	63.101	60.301	61.901	59.101	58.801	59.601	69.701	69.401	68.601	68.201	68.901	68.101	68.201	68.401	68.801	68.801	68.101	68.201	67.901	67.901	68.201	68.901	68.801	69.201	69.401	67.901	68.301	68.501	68.301	68.701	68.601	68.801	68.601	68.301	67.101	67.301	67.901	67.701	66.901	68.501	69.101	68.001	67.901	68.801	69.001	68.701
Rhotorquevirus	Rhotorquevirus new sp1	madamur torque teno virus 132	PX374153	63.201	61.901	60.301	59.301	59.901	60.101	68.901	68.901	67.601	68.201	67.701	67.701	67.801	68.501	67.601	66.901	67.701	67.501	67.401	68.001	68.401	68.101	67.801	68.901	68.901	67.801	67.701	69.601	69.101	70.401	67.401	70.101	70.001	70.001	68.601	68.701	69.301	70.001	68.401	70.201	69.701	69.301	69.201	68.901	69.201	69.501
Rhotorquevirus	Rhotorquevirus new sp1	madamur torque teno virus 132	PX374237	63.801	59.301	61.801	60.701	60.701	59.501	67.901	67.501	67.701	67.501	68.201	67.101	67.201	67.901	67.101	66.801	67.001	66.901	66.901	67.201	67.901	67.901	67.201	67.901	68.501	68.001	67.601	69.101	69.101	68.601	67.901	68.901	68.901	68.701	68.901	68.401	68.001	69.601	68.201	68.801	69.401	69.101	69.001	69.201	69.001	68.601
Rhotorquevirus	Rhotorquevirus new sp1	madamur torque teno virus 91	PX374145	63.701	60.401	64.201	63.501	64.001	64.201	68.701	68.601	67.701	68.401	68.501	68.101	68.401	69.001	67.901	67.801	67.901	68.401	68.301	69.001	68.101	68.801	69.801	67.801	67.701	69.001	69.501	69.601	70.201	69.701	70.601	70.101	69.901	69.901	69.501	70.801	71.301	69.901	68.501	69.501	69.601	69.601	69.501	70.501	70.501	70.601
Rhotorquevirus	Rhotorquevirus new sp1	madamur torque teno virus 91	PX374201	62.101	62.601	62.201	64.201	63.801	63.801	68.001	67.901	67.201	67.801	67.901	67.501	67.901	68.501	67.301	67.201	67.301	67.801	67.701	68.701	67.901	68.201	68.701	67.401	67.301	68.501	68.601	70.001	70.301	70.401	69.601	69.901	69.701	69.401	69.401	70.801	71.001	69.901	69.401	68.501	70.001	68.901	68.801	69.701	69.001	70.001
Rhotorquevirus	Rhotorquevirus new sp1	madamur torque teno virus 91	PX374164	63.301	60.901	62.101	61.601	64.201	62.001	68.401	68.701	68.101	68.701	68.801	68.301	68.601	69.201	68.101	68.001	68.101	68.401	68.501	69.101	68.001	69.001	69.501	68.001	67.901	69.001	69.301	70.001	70.701	70.401	69.601	69.501	69.301	69.201	68.901	70.101	70.701	69.801	68.801	68.901	70.301	69.101	69.001	69.701	69.101	69.801
Rhotorquevirus	Rhotorquevirus new sp1	madamur torque teno virus 91	PX374146	63.301	59.601	64.401	64.301	65.001	63.501	68.401	68.001	67.301	67.801	67.901	68.101	68.201	68.501	67.901	68.201	67.901	68.401	67.601	68.301	66.601	68.101	68.501	68.201	68.101	66.901	67.801	69.301	69.101	69.401	69.901	70.601	70.401	70.201	69.101	69.901	70.101	69.801	68.801	68.801	69.601	68.901	68.801	70.301	70.401	70.201
Rhotorquevirus	Rhotorquevirus new sp1	madamur torque teno virus 91	PX374167	63.701	61.401	62.901	60.501	62.401	61.201	68.001	68.201	67.901	68.501	68.601	68.001	68.301	69.001	67.801	67.801	67.901	68.201	68.201	69.001	67.701	68.601	68.501	67.701	67.601	68.701	69.101	69.401	69.501	69.201	69.501	69.601	69.501	68.901	68.901	69.701	69.901	69.901	68.801	68.601	70.001	69.301	69.201	70.601	69.901	70.601
Rhotorquevirus	Rhotorquevirus new sp1	madamur torque teno virus 47	PX374147	63.401	60.301	63.101	63.701	63.801	65.301	69.001	68.101	67.401	68.801	67.801	69.701	69.301	69.201	68.701	68.001	68.901	68.701	68.801	68.701	69.001	68.701	68.001	69.001	69.401	69.201	68.801	69.101	69.801	69.301	69.001	69.301	69.101	69.201	69.401	69.901	68.701	68.101	68.001	68.901	68.801	69.501	69.401	69.801	70.001	69.501
Rhotorquevirus	Rhotorquevirus new sp1	madamur torque teno virus 47	PX374282	62.301	60.301	62.201	62.801	62.701	61.001	67.901	67.901	65.801	67.701	66.501	68.201	67.701	68.001	67.601	66.501	67.301	67.601	67.501	68.001	68.101	67.401	67.701	68.201	68.901	68.701	68.101	68.501	69.001	69.101	70.301	69.001	69.001	69.301	69.101	69.601	69.701	68.601	68.401	68.601	68.201	69.501	69.401	69.101	69.401	68.901
Rhotorquevirus	Rhotorquevirus new sp1	madamur torque teno virus 107	PX374156	61.801	61.701	61.101	64.501	64.001	62.901	68.001	66.601	66.401	67.901	67.501	67.901	67.801	67.601	67.501	66.701	67.601	67.701	67.201	68.701	67.101	67.701	67.801	67.801	68.001	66.801	67.001	67.701	68.601	69.301	68.501	69.201	68.801	69.001	68.201	68.401	69.101	68.601	68.601	68.801	69.001	68.401	68.301	69.201	68.901	69.501
Rhotorquevirus	Rhotorquevirus new sp1	madamur torque teno virus 107	PX374214	61.801	60.301	59.501	63.401	62.401	61.801	67.301	66.901	67.001	67.701	67.601	67.501	68.001	67.701	67.401	67.301	67.301	67.401	67.101	68.501	67.201	67.101	67.901	67.601	67.501	67.301	67.601	68.001	68.801	70.001	69.401	69.401	69.201	69.301	68.301	68.401	69.201	69.001	69.701	69.201	69.201	69.501	69.401	70.101	69.901	70.301
Rhotorquevirus	Rhotorquevirus new sp1	madamur torque teno virus 107	PX374166	62.101	60.601	62.701	65.101	64.901	62.901	67.501	67.101	66.401	67.201	66.801	68.001	68.301	67.801	67.101	66.301	67.101	67.101	66.801	68.201	67.701	67.001	67.201	68.501	68.701	66.401	66.101	67.601	69.201	69.701	68.901	69.601	69.401	68.701	69.401	69.501	69.601	68.301	69.301	69.301	69.201	68.501	68.501	69.301	69.101	69.301
Rhotorquevirus	Rhotorquevirus new sp1	madamur torque teno virus 118	PX374057	64.501	60.401	60.101	59.601	59.501	59.601	67.501	66.601	67.101	67.501	67.801	68.001	68.101	67.601	68.001	68.301	67.801	67.501	68.301	67.501	67.201	66.701	65.901	66.601	66.401	66.601	67.001	66.701	66.101	67.101	67.401	66.901	66.701	67.101	65.901	65.901	66.001	68.001	66.401	67.201	67.501	67.301	67.201	66.901	66.501	66.501
Rhotorquevirus	Rhotorquevirus new sp1	madamur torque teno virus 118	PX374083	64.701	61.801	58.401	59.701	60.501	60.701	67.701	66.601	67.401	67.301	67.701	66.901	67.201	66.601	66.901	67.301	66.901	65.701	66.901	67.101	67.401	66.601	66.501	65.901	66.201	66.701	66.401	67.201	67.901	67.001	66.601	66.501	66.201	66.401	65.801	66.001	65.801	66.901	65.501	66.801	67.001	66.601	66.501	65.901	66.401	66.201
Rhotorquevirus	Rhotorquevirus new sp1	madamur torque teno virus 118	PX374085	65.901	62.501	59.801	60.201	60.001	59.601	67.701	66.601	66.901	66.701	66.901	66.701	66.801	66.201	66.301	66.801	66.501	66.501	66.901	66.501	66.801	66.901	66.001	65.701	66.301	66.401	66.801	67.101	67.101	67.201	66.301	66.701	66.401	66.901	65.801	65.701	65.801	66.601	65.601	66.601	66.001	67.001	66.901	65.901	65.901	66.001
Rhotorquevirus	Rhotorquevirus new sp1	madamur torque teno virus 118	PX374061	65.501	58.801	58.301	60.201	59.901	60.001	67.601	66.701	67.401	67.301	67.401	66.801	67.101	66.501	67.401	66.901	66.801	65.801	67.101	66.801	67.401	66.801	66.401	66.301	66.401	66.701	66.901	67.401	67.201	67.301	66.701	66.901	66.601	66.501	65.601	65.801	65.501	67.101	65.801	66.901	66.701	67.901	67.801	66.301	66.501	66.601
Rhotorquevirus	Rhotorquevirus new sp1	madamur torque teno virus 118	PX374073	65.101	62.901	58.601	60.601	60.801	60.401	67.201	67.101	67.501	67.001	67.401	67.001	67.101	66.801	67.501	67.601	66.901	66.901	67.301	66.901	66.501	67.101	65.901	65.901	66.001	66.101	66.801	66.601	67.101	67.401	66.801	67.201	66.901	67.201	66.401	67.001	66.001	66.801	65.901	66.901	66.401	65.901	65.801	65.101	65.001	65.301
Rhotorquevirus	Rhotorquevirus new sp1	madamur torque teno virus 118	PX374077	66.501	59.501	59.401	60.101	60.101	59.701	68.001	67.101	66.501	66.401	66.701	66.201	66.301	65.701	65.901	66.301	65.901	65.701	66.101	66.001	66.201	66.201	66.901	66.201	66.601	66.001	66.801	67.201	67.601	67.401	67.601	67.801	67.501	68.001	66.901	67.001	66.201	67.801	66.001	67.401	66.201	66.701	66.601	66.101	66.101	66.301
Rhotorquevirus	Rhotorquevirus new sp1	madamur torque teno virus 118	PX374081	64.901	58.901	57.701	59.501	59.601	61.901	68.101	67.301	66.901	66.801	67.401	66.601	66.901	66.401	66.401	66.901	66.601	65.401	66.801	66.501	66.601	66.901	66.701	66.401	66.701	65.901	66.601	67.001	67.101	67.001	67.301	67.101	67.001	66.901	66.701	66.901	66.201	67.301	65.601	66.901	65.701	65.801	65.701	66.201	66.101	66.301
Rhotorquevirus	Rhotorquevirus new sp1	madamur torque teno virus 118	PX374090	65.701	59.201	57.501	59.401	59.901	60.901	67.101	66.701	66.801	66.801	67.001	66.301	66.601	66.101	66.601	66.601	66.401	65.601	66.501	66.401	66.501	66.001	67.001	66.401	66.501	65.701	66.301	66.701	66.901	67.101	66.001	66.501	66.201	65.101	65.901	66.201	65.801	66.401	65.501	67.101	64.801	65.601	65.501	64.701	64.701	64.601
Rhotorquevirus	Rhotorquevirus new sp1	madamur torque teno virus 118	PX374058	64.201	63.501	59.701	60.101	60.401	60.201	67.301	66.601	66.901	66.601	67.001	66.401	66.601	67.101	66.901	67.101	66.401	66.101	66.801	66.801	66.801	66.101	65.401	65.601	65.701	66.001	66.201	66.701	66.901	66.801	66.201	66.201	66.101	67.001	65.501	66.201	65.701	67.401	66.301	66.201	66.401	66.201	66.101	66.201	66.301	66.601
Rhotorquevirus	Rhotorquevirus new sp1	madamur torque teno virus 118	PX374084	64.201	63.501	59.701	60.101	60.401	60.201	67.301	66.601	66.901	66.601	67.001	66.401	66.601	67.101	66.901	67.101	66.401	66.101	66.801	66.801	66.801	66.101	65.401	65.601	65.701	66.001	66.201	66.701	66.901	66.801	66.201	66.201	66.101	67.001	65.501	66.201	65.701	67.401	66.301	66.201	66.401	66.201	66.101	66.201	66.301	66.601
Rhotorquevirus	Rhotorquevirus new sp1	madamur torque teno virus 118	PX374066	63.801	63.001	59.701	60.801	60.801	59.601	67.701	66.801	67.501	67.101	67.201	66.901	67.301	66.401	66.801	67.001	66.701	67.101	66.901	66.901	67.201	66.401	65.901	66.601	66.601	67.101	67.301	69.401	70.201	69.301	67.601	68.301	68.201	68.601	67.001	67.601	68.301	67.501	66.601	67.401	68.501	67.401	67.301	66.601	66.901	67.201
Rhotorquevirus	Rhotorquevirus new sp1	madamur torque teno virus 118	PX374067	64.201	61.801	58.101	60.401	61.201	60.401	67.501	66.901	67.001	66.901	67.101	66.801	66.901	66.601	66.901	66.501	66.201	66.201	66.201	66.701	66.901	66.201	65.801	66.301	66.301	66.501	66.901	68.701	69.801	68.501	67.601	68.101	68.001	68.501	67.001	67.101	67.301	68.001	66.401	67.601	67.301	66.901	66.801	66.301	66.201	67.901
Rhotorquevirus	Rhotorquevirus new sp1	madamur torque teno virus 113	PX374060	63.101	61.801	59.501	61.201	61.801	62.101	68.701	68.601	67.101	67.001	67.301	66.901	67.101	66.401	66.701	66.701	66.501	67.001	66.701	66.901	67.801	66.801	67.301	67.101	67.201	67.401	67.601	66.101	67.301	67.601	67.001	66.901	66.601	66.501	66.101	66.801	67.401	67.701	66.301	67.701	66.501	67.601	67.501	67.601	67.501	67.101
Rhotorquevirus	Rhotorquevirus new sp1	madamur torque teno virus 113	PX374069	63.101	61.501	58.901	59.901	60.701	61.401	68.901	69.201	66.501	66.701	66.801	66.601	66.101	65.601	66.301	66.501	65.701	66.101	66.201	66.301	67.101	66.501	67.301	67.001	67.101	67.201	67.401	67.101	68.001	68.901	66.701	67.401	67.301	67.101	66.701	66.801	67.201	67.601	65.701	67.101	66.301	66.301	66.201	65.801	66.201	65.701
Rhotorquevirus	Rhotorquevirus new sp1	madamur torque teno virus 113	PX374082	63.001	62.301	60.201	61.001	61.601	62.601	68.801	68.801	66.701	66.801	67.001	66.101	66.401	65.701	66.401	66.401	65.901	65.901	65.701	66.401	67.401	66.301	67.801	68.001	68.201	67.301	67.401	66.601	67.401	67.701	67.101	67.201	66.901	67.201	66.501	66.601	67.201	68.301	66.601	67.601	67.301	66.501	66.401	65.901	66.201	66.001
Rhotorquevirus	Rhotorquevirus new sp1	madamur torque teno virus 127	PX374059	65.101	62.901	62.101	59.401	59.101	60.901	67.801	66.301	67.401	67.401	67.601	67.501	68.101	68.001	67.401	67.801	67.501	67.601	67.901	67.701	66.601	67.101	67.601	67.501	67.501	66.201	66.501	65.601	65.601	66.301	65.801	66.801	66.701	66.901	65.501	65.601	66.401	66.001	65.401	65.401	65.601	65.901	65.801	66.101	66.001	66.501
Rhotorquevirus	Rhotorquevirus new sp1	madamur torque teno virus 127	PX374068	64.901	63.801	61.801	60.401	58.801	60.801	67.801	66.601	67.401	67.201	67.301	67.101	67.601	67.501	67.001	67.401	67.101	67.001	67.401	67.101	66.001	66.501	67.401	66.901	66.901	65.601	65.901	65.401	65.601	66.301	65.901	66.101	66.001	66.301	65.401	65.501	65.801	65.901	65.501	65.301	65.601	66.001	65.901	66.001	66.101	66.601
Rhotorquevirus	Rhotorquevirus new sp1	madamur torque teno virus 45	PX374063	64.401	61.601	59.401	59.501	59.301	59.301	67.001	66.801	66.601	66.101	66.601	66.501	66.601	66.401	66.501	66.201	65.801	66.301	65.801	66.101	66.301	66.001	66.901	66.501	66.501	67.001	67.101	65.601	67.101	66.101	65.801	65.401	65.101	65.201	64.501	64.701	65.701	66.501	65.901	66.501	66.001	65.701	65.601	66.401	66.001	65.901
Rhotorquevirus	Rhotorquevirus new sp1	madamur torque teno virus 25	PX374099	65.001	62.301	60.101	59.001	59.201	59.101	67.401	66.601	66.901	66.301	66.801	66.901	66.901	66.701	66.801	66.701	66.301	66.301	67.101	66.101	66.601	66.201	66.001	66.501	65.901	67.301	66.701	65.001	66.901	65.601	66.401	65.301	65.201	65.401	65.001	65.101	66.201	66.301	65.501	66.301	66.101	65.601	65.601	65.901	65.601	65.801
Rhotorquevirus	Rhotorquevirus new sp1	madamur torque teno virus 126	PX374065	62.601	62.301	61.701	59.501	58.601	60.801	66.301	66.101	66.101	65.801	66.101	66.601	66.701	66.801	66.101	66.701	66.101	65.801	66.101	65.401	66.201	65.401	66.201	66.901	66.801	66.201	66.301	63.901	65.001	65.701	65.201	65.801	65.701	65.801	65.401	65.501	65.501	66.001	65.101	65.501	64.701	64.901	64.801	64.801	64.701	65.001
Rhotorquevirus	Rhotorquevirus new sp1	madamur torque teno virus 126	PX374086	63.701	62.001	61.501	61.301	61.201	61.401	68.201	66.101	67.101	66.801	67.101	67.501	67.701	67.701	67.001	67.601	67.101	65.801	66.001	66.501	66.801	65.701	67.301	67.401	67.501	66.401	65.801	65.001	65.601	66.701	66.101	67.001	66.501	67.001	66.301	66.601	65.801	65.901	66.101	65.201	65.601	64.801	64.801	65.401	65.401	65.801
Rhotorquevirus	Rhotorquevirus new sp1	madamur torque teno virus 63	PX373943	62.601	59.901	60.301	58.101	57.401	58.301	69.901	69.401	69.101	69.201	69.301	69.401	68.501	68.601	69.201	69.001	68.401	69.001	69.201	69.101	68.701	70.501	69.501	69.701	69.701	70.801	70.601	68.101	67.401	67.701	67.601	68.701	68.801	68.401	67.701	67.901	68.101	68.001	68.101	67.201	68.401	67.201	67.201	68.501	68.601	68.701
Rhotorquevirus	Rhotorquevirus new sp1	madamur torque teno virus 63	PX373970	62.201	60.401	60.101	61.601	61.501	60.801	70.601	69.901	68.401	68.901	69.101	69.401	68.901	69.501	69.301	69.301	69.001	69.501	69.901	69.601	69.101	70.601	69.901	69.701	70.201	70.401	70.201	67.501	67.201	67.701	67.201	69.201	69.401	69.101	67.801	68.201	68.201	69.101	68.301	67.401	67.501	67.401	67.301	68.001	67.901	68.001
Rhotorquevirus	Rhotorquevirus new sp1	madamur torque teno virus 63	PX373979	62.801	61.501	60.701	59.401	58.001	60.801	69.501	69.401	68.501	69.301	69.401	69.001	68.701	69.301	69.501	69.401	68.601	68.901	69.501	69.201	69.701	70.601	70.201	69.501	70.001	69.501	69.401	67.901	68.001	68.501	67.801	69.001	69.201	68.701	68.301	68.701	68.301	68.801	67.701	67.801	68.701	67.701	67.601	67.901	68.001	68.201
Rhotorquevirus	Rhotorquevirus new sp1	madamur torque teno virus 63	PX374040	61.701	61.601	61.101	57.801	58.701	59.501	69.701	69.601	69.301	69.601	69.501	69.101	68.801	69.301	69.601	69.501	68.701	69.601	69.601	69.901	70.601	70.801	70.501	69.501	70.001	70.101	70.001	68.001	67.901	68.301	68.201	69.401	69.601	69.101	69.101	69.301	69.601	69.601	68.601	69.001	68.901	68.501	68.501	68.601	68.801	68.401
Rhotorquevirus	Rhotorquevirus new sp1	madamur torque teno virus 63	PX373972	63.801	59.601	60.901	61.101	60.101	60.901	69.501	69.101	68.801	69.401	69.301	69.101	68.801	69.201	69.601	69.501	69.001	69.501	69.601	69.101	69.101	70.401	69.501	69.701	69.701	69.601	69.601	67.701	67.301	67.801	68.001	68.401	68.601	68.201	68.101	68.301	67.901	68.701	67.601	67.601	68.201	67.201	67.101	68.601	68.501	68.501
Rhotorquevirus	Rhotorquevirus new sp1	madamur torque teno virus 63	PX373975	63.301	60.101	59.801	58.301	59.901	60.401	69.801	69.601	69.801	70.101	69.901	69.501	69.001	69.501	70.101	69.701	69.201	69.601	69.801	69.701	69.401	70.401	69.401	70.001	69.901	69.801	69.701	68.601	68.401	68.601	68.101	68.701	68.901	69.101	68.101	68.301	67.701	69.101	68.001	68.201	67.201	67.901	67.801	68.901	69.001	69.501
Rhotorquevirus	Rhotorquevirus new sp1	madamur torque teno virus 63	PX373990	63.501	61.501	60.601	59.701	60.401	60.901	70.201	69.001	68.401	69.601	69.301	69.701	69.401	69.601	69.401	69.601	69.201	69.001	70.001	69.201	68.901	70.301	69.901	69.101	69.701	69.201	69.101	67.701	67.201	67.501	67.601	69.301	69.501	69.101	68.301	68.401	68.001	69.201	68.401	68.101	68.701	67.401	67.301	68.301	68.501	68.701
Rhotorquevirus	Rhotorquevirus new sp1	madamur torque teno virus 122	PX373971	63.801	61.801	60.001	58.401	58.201	58.101	66.501	66.901	68.301	67.901	67.901	67.501	67.501	68.301	67.401	67.601	67.401	68.401	68.101	67.801	68.101	69.001	67.101	68.001	68.601	68.301	68.501	67.201	67.301	67.401	67.301	68.501	68.601	68.201	67.901	68.001	67.501	67.401	67.601	67.601	67.201	66.601	66.501	67.001	67.301	67.301
Rhotorquevirus	Rhotorquevirus new sp1	madamur torque teno virus 122	PX373984	62.701	61.201	59.101	59.701	59.601	59.501	66.301	66.501	67.601	66.901	67.701	67.001	67.101	67.901	67.201	67.501	67.101	67.801	67.601	67.401	67.101	68.301	67.301	67.101	67.001	67.501	68.101	66.101	66.801	67.001	67.001	67.601	67.901	67.701	68.501	68.801	66.701	66.401	67.101	66.801	65.801	65.601	65.501	66.301	66.301	66.101
Rhotorquevirus	Rhotorquevirus new sp1	madamur torque teno virus 70	PX373978	62.701	60.001	59.801	60.201	59.701	60.301	68.401	68.201	68.101	67.301	68.101	67.701	67.801	67.601	67.601	68.101	67.701	67.301	67.901	67.301	68.501	68.201	67.901	67.501	67.801	69.001	69.101	66.801	67.501	67.901	67.101	67.901	67.901	67.901	67.701	68.101	67.001	67.401	67.001	66.401	67.201	67.401	67.301	66.001	65.901	66.201
Rhotorquevirus	Rhotorquevirus new sp1	madamur torque teno virus 70	PX373980	62.401	60.101	58.601	61.601	61.501	61.501	68.601	68.001	68.201	67.301	68.401	67.401	67.501	67.601	67.601	67.601	67.701	67.401	68.201	67.301	68.501	68.401	68.601	67.501	67.701	68.801	69.001	67.201	67.701	68.001	67.601	68.001	68.001	67.601	68.201	68.101	67.401	68.401	68.401	67.401	68.101	68.301	68.201	66.801	67.101	66.701
Rhotorquevirus	Rhotorquevirus new sp1	madamur torque teno virus 70	PX373981	63.801	60.301	58.701	61.801	61.301	60.501	68.001	67.801	68.401	67.601	68.201	67.501	67.801	67.701	67.701	67.701	67.801	67.501	68.301	67.201	68.601	68.401	68.701	67.401	67.701	69.001	69.001	67.801	67.801	68.701	67.601	68.001	68.001	68.001	68.201	68.101	67.201	67.601	67.501	66.801	67.301	67.601	67.501	66.601	67.101	67.001
Rhotorquevirus	Rhotorquevirus new sp1	madamur torque teno virus 70	PX373982	62.201	60.301	59.101	59.101	58.901	60.101	68.301	67.701	67.801	67.701	68.301	67.201	67.501	67.401	66.901	67.001	66.901	67.401	68.001	66.801	69.001	68.001	68.801	67.601	68.601	69.301	69.201	67.001	66.801	67.901	67.201	68.901	68.901	68.501	68.801	68.801	68.301	67.101	67.101	66.901	67.301	68.001	67.901	66.401	66.601	66.801
Rhotorquevirus	Rhotorquevirus new sp1	madamur torque teno virus 70	PX373985	62.201	60.401	59.501	59.101	58.801	60.101	67.801	67.701	67.701	67.801	68.201	67.201	67.301	67.501	67.001	67.101	67.101	67.301	67.701	67.601	69.201	68.301	68.901	67.901	68.301	69.601	69.701	67.401	67.401	68.301	67.601	69.401	69.401	69.001	68.801	69.001	68.701	67.701	67.101	66.801	67.801	68.001	67.901	66.801	66.901	66.901
Rhotorquevirus	Rhotorquevirus new sp1	madamur torque teno virus 70	PX374003	63.701	60.201	60.301	58.601	58.301	58.601	68.201	67.501	68.101	66.801	67.901	67.501	67.501	67.501	67.201	67.701	67.101	67.201	67.401	67.401	68.001	67.701	67.601	67.001	67.301	68.401	68.801	65.901	65.601	66.601	66.801	68.101	68.301	67.801	68.601	68.701	67.701	67.301	66.701	66.501	66.901	67.601	67.501	66.701	67.101	66.801
Rhotorquevirus	Rhotorquevirus new sp1	madamur torque teno virus 15	PX373973	62.701	59.701	62.001	61.801	61.101	59.301	68.501	68.401	69.001	68.101	68.701	68.301	68.401	68.501	68.301	69.001	68.301	68.301	68.801	68.701	68.801	69.101	68.901	69.001	69.301	69.601	69.301	66.501	67.001	67.201	66.501	67.101	67.201	66.601	66.701	66.901	66.901	66.801	66.601	67.701	68.201	67.801	67.701	67.101	66.901	67.001
Rhotorquevirus	Rhotorquevirus new sp1	madamur torque teno virus 13	PX373974	63.701	61.901	59.801	60.901	61.201	60.101	67.201	67.501	67.101	67.101	67.001	66.801	66.901	67.601	66.701	67.201	66.701	67.801	67.401	67.201	68.501	68.301	67.301	67.801	68.701	67.701	67.401	66.801	65.601	67.201	66.801	67.701	67.801	67.501	67.701	67.501	67.601	66.501	67.501	66.501	67.501	67.001	66.901	67.001	67.001	67.301
Rhotorquevirus	Rhotorquevirus new sp1	madamur torque teno virus 43	PX374062	62.701	58.101	58.901	62.301	62.901	60.401	68.701	68.001	68.601	67.601	68.501	67.001	67.301	68.101	67.101	68.601	67.701	67.001	67.201	66.801	67.901	68.101	68.301	67.501	67.301	68.201	69.301	67.201	67.901	67.601	67.501	67.501	67.601	67.501	68.501	68.301	67.601	69.501	69.001	69.101	67.901	67.001	67.001	69.301	68.901	68.701
Rhotorquevirus	Rhotorquevirus new sp1	madamur torque teno virus 43	PX374075	63.901	63.501	62.501	63.201	63.601	64.001	70.501	69.801	68.901	68.301	69.501	68.201	67.701	68.301	68.501	68.701	68.301	68.401	68.201	67.801	68.501	68.801	69.201	68.001	67.801	70.501	69.701	68.301	67.501	69.001	66.501	67.001	67.101	67.001	67.101	66.901	67.701	69.001	67.301	66.901	67.701	66.501	66.501	68.801	68.501	68.601
Rhotorquevirus	Rhotorquevirus new sp1	madamur torque teno virus 43	PX374092	63.201	63.501	60.801	64.401	62.301	63.201	70.201	69.501	68.801	68.201	68.701	68.201	68.301	68.301	68.301	69.101	68.301	68.101	67.201	67.001	68.301	68.001	67.501	67.701	68.301	69.501	68.801	66.901	67.401	67.801	67.201	67.501	67.601	67.501	67.601	67.801	67.701	68.101	67.501	67.001	68.001	66.701	66.701	68.501	68.201	68.001
Rhotorquevirus	Rhotorquevirus new sp1	madamur torque teno virus 43	PX374096	62.601	64.001	61.901	64.301	63.401	62.901	70.201	69.301	67.701	67.101	67.901	67.001	67.101	67.401	67.101	68.001	67.101	67.001	68.101	66.601	67.501	67.401	67.801	67.901	68.301	68.901	69.001	67.701	67.001	67.901	66.601	67.601	67.701	67.601	68.001	67.201	67.801	69.401	69.001	68.801	67.001	66.701	66.701	68.001	68.001	67.701
Rhotorquevirus	Rhotorquevirus new sp1	madamur torque teno virus 43	PX374093	63.701	63.101	60.701	63.201	63.401	63.501	70.401	69.701	68.801	68.201	69.301	68.201	68.301	68.301	68.301	68.701	68.301	67.601	68.201	67.701	68.401	67.401	68.701	67.901	67.701	70.101	69.201	67.801	67.501	69.201	67.601	67.801	67.901	67.801	68.101	67.601	68.101	69.101	68.601	68.601	68.201	66.601	66.601	68.901	68.501	68.201
Rhotorquevirus	Rhotorquevirus new sp1	madamur torque teno virus 43	PX374094	63.701	63.101	60.401	63.301	63.501	63.601	70.001	69.201	68.401	67.701	68.801	67.701	67.801	67.801	67.801	68.301	67.801	67.101	67.801	67.301	67.901	67.001	68.201	67.401	67.201	69.601	68.801	67.801	67.501	69.201	67.601	67.801	67.901	67.801	68.101	67.601	68.101	69.101	68.601	68.601	68.201	66.601	66.601	68.901	68.501	68.201
Rhotorquevirus	Rhotorquevirus new sp1	madamur torque teno virus 43	PX374106	63.601	64.301	62.001	63.901	63.701	63.401	70.201	70.301	69.301	68.701	69.801	68.501	68.601	68.601	68.601	69.601	68.601	68.801	67.601	66.801	69.201	68.001	69.301	68.301	68.901	70.701	70.001	67.901	67.301	68.001	67.501	67.701	67.801	67.701	67.201	67.101	68.101	68.501	68.501	67.301	68.601	66.801	66.801	69.101	68.801	68.201
Rhotorquevirus	Rhotorquevirus new sp1	madamur torque teno virus 43	PX374124	63.601	61.801	62.301	63.201	62.501	62.601	70.201	68.801	67.601	67.001	67.901	66.601	66.801	66.901	66.801	67.801	66.901	67.101	67.101	66.301	68.101	67.801	67.401	67.501	67.201	69.801	69.101	66.301	66.801	67.201	66.001	66.801	66.901	66.601	67.001	66.701	67.701	67.701	67.401	66.501	67.301	66.601	66.701	69.201	68.101	67.501
Rhotorquevirus	Rhotorquevirus new sp1	madamur torque teno virus 43	PX374091	62.201	61.701	61.201	63.901	63.601	62.601	69.201	68.701	68.501	67.301	69.101	67.201	67.401	68.501	67.301	68.301	67.301	67.501	67.401	66.501	68.601	67.801	67.601	68.701	68.501	70.101	69.401	66.801	67.101	67.801	66.601	67.401	67.501	67.401	67.501	67.401	68.401	68.201	67.601	67.501	68.101	67.201	67.201	68.701	67.901	68.001
Rhotorquevirus	Rhotorquevirus new sp1	madamur torque teno virus 44	PX374087	64.801	59.301	61.401	63.401	63.401	62.501	69.401	67.801	67.001	66.301	67.001	66.301	67.101	67.401	66.301	67.101	66.301	67.801	67.201	65.501	66.901	66.701	66.601	65.801	66.101	68.001	68.501	67.601	66.601	68.701	66.501	67.001	67.101	67.001	67.301	66.601	67.401	68.401	68.101	67.701	68.201	67.501	67.501	68.601	68.101	68.001
Rhotorquevirus	Rhotorquevirus new sp1	madamur torque teno virus 35	PX374132	63.701	57.801	59.201	63.701	62.501	62.601	68.501	67.501	66.201	65.801	67.901	66.101	67.101	66.301	66.001	66.701	66.401	67.101	67.201	65.201	66.801	66.801	67.001	67.101	66.701	67.901	68.301	68.001	67.201	68.401	66.501	67.901	68.001	67.901	68.601	68.101	68.201	69.501	68.101	68.101	68.701	67.501	67.501	68.701	68.501	68.601
Rhotorquevirus	Rhotorquevirus new sp1	madamur torque teno virus 34	PX374095	63.701	64.001	61.501	60.701	59.401	62.901	66.901	67.801	67.801	67.401	67.701	67.301	68.001	68.001	67.701	68.001	67.701	68.301	68.101	66.901	68.001	67.701	68.101	68.101	67.501	68.301	68.501	68.701	68.301	69.001	69.001	69.501	69.501	68.701	68.801	68.701	69.101	69.001	68.701	68.701	67.601	67.401	67.301	68.101	68.401	68.501
Rhotorquevirus	Rhotorquevirus new sp1	madamur torque teno virus 87	PX374098	63.301	63.901	61.301	64.601	64.201	61.901	68.001	68.601	68.601	67.901	69.501	68.901	69.101	69.101	68.801	68.701	68.601	69.401	68.901	68.701	68.601	68.001	68.801	67.501	67.201	68.301	68.201	69.701	68.801	70.501	68.501	69.401	69.401	69.101	69.201	69.001	69.801	69.701	69.001	68.901	68.601	68.701	68.601	68.501	69.201	69.701
Rhotorquevirus	Rhotorquevirus new sp1	madamur torque teno virus 87	PX374100	63.201	62.701	62.401	64.001	58.501	62.301	67.701	68.501	69.301	68.601	70.101	69.701	69.901	69.901	69.601	69.401	69.201	69.501	69.501	69.401	68.701	67.701	69.101	67.401	67.201	67.701	67.901	69.401	68.301	70.301	69.301	69.001	69.001	68.701	68.901	68.901	69.701	69.601	70.201	68.701	68.501	68.601	68.501	68.401	68.401	68.901
Rhotorquevirus	Rhotorquevirus new sp1	madamur torque teno virus 87	PX374102	65.301	62.701	61.101	63.001	58.501	63.101	67.701	68.901	68.801	68.301	69.601	69.401	69.601	69.601	69.401	69.101	69.101	69.301	69.101	69.101	68.401	67.301	69.401	67.901	67.601	67.801	68.001	69.101	68.201	70.001	68.301	69.801	69.801	69.501	69.201	69.301	69.701	69.701	69.601	68.801	68.101	67.901	67.901	68.201	68.401	68.201
Rhotorquevirus	Rhotorquevirus new sp1	madamur torque teno virus 87	PX374103	65.201	62.701	60.601	63.001	58.601	63.101	67.901	69.101	68.701	68.301	69.501	69.301	69.501	69.501	69.301	69.001	69.001	69.201	69.101	69.001	68.301	67.201	69.301	67.801	67.501	67.801	68.001	69.301	68.501	70.301	68.101	70.101	70.101	69.701	69.001	69.201	69.801	69.501	69.401	68.901	68.201	67.801	67.801	68.301	68.501	68.501
Rhotorquevirus	Rhotorquevirus new sp1	madamur torque teno virus 87	PX374105	63.401	59.401	63.601	64.001	63.601	61.901	67.901	68.901	68.701	68.301	69.401	69.201	69.401	69.401	68.901	68.901	68.801	69.401	69.001	69.101	68.501	67.201	68.801	67.801	67.601	67.701	67.901	69.601	68.401	70.001	69.301	68.901	68.901	68.601	68.901	68.501	69.401	68.701	69.001	68.201	68.201	67.301	67.201	67.901	68.101	68.001
Rhotorquevirus	Rhotorquevirus new sp1	madamur torque teno virus 27	PX374101	64.301	60.501	63.801	61.101	60.201	59.201	67.301	67.501	67.901	67.601	67.001	67.401	67.501	68.301	68.301	68.001	67.801	68.201	68.101	67.301	66.701	66.701	66.101	67.201	67.001	66.301	66.701	67.801	68.301	68.101	67.301	68.001	68.001	68.201	67.501	67.901	68.801	69.101	67.901	68.401	67.601	67.201	67.101	68.301	68.201	68.001
Rhotorquevirus	Rhotorquevirus new sp1	madamur torque teno virus 88	PX374108	63.701	61.701	60.501	62.001	59.201	61.601	66.701	67.501	67.801	67.701	68.201	67.701	67.901	67.901	67.801	67.501	67.601	67.801	67.401	67.701	67.101	66.801	68.201	67.401	67.101	66.201	66.601	68.801	68.201	69.501	68.601	68.801	68.801	68.801	68.701	69.101	68.401	69.101	68.801	68.301	68.101	67.701	67.601	69.601	69.201	69.801
Rhotorquevirus	Rhotorquevirus new sp1	madamur torque teno virus 88	PX374113	63.401	61.601	60.401	61.601	60.901	60.401	66.601	67.401	67.701	67.601	68.101	67.601	67.801	67.801	67.701	67.401	67.501	67.701	67.301	67.601	67.001	66.701	68.101	67.201	66.901	66.201	66.601	68.701	68.301	69.601	68.701	68.701	68.701	68.701	68.601	69.001	68.301	69.201	68.901	68.201	68.201	67.801	67.701	69.501	69.101	69.701
Rhotorquevirus	Rhotorquevirus new sp1	madamur torque teno virus 88	PX374121	63.601	59.601	60.301	60.601	57.201	61.901	66.901	67.401	67.701	67.801	68.101	67.601	67.401	67.801	67.501	67.401	67.501	67.601	67.401	67.601	66.901	66.701	67.901	67.401	67.101	66.101	66.501	68.701	68.201	69.401	68.301	68.701	68.701	68.701	69.101	69.001	69.301	68.501	68.501	68.301	67.801	67.501	67.401	70.001	69.701	69.301
Rhotorquevirus	Rhotorquevirus new sp1	madamur torque teno virus 88	PX374116	63.501	59.501	59.501	57.701	58.501	59.601	67.101	67.601	67.801	67.601	68.401	67.701	67.501	67.901	67.801	67.501	67.401	67.701	67.701	67.701	66.401	66.701	68.401	67.301	67.001	66.801	67.101	69.001	68.501	70.001	68.401	69.001	69.001	69.001	68.501	68.501	68.501	69.601	69.101	68.901	68.301	67.901	67.901	69.201	69.001	69.801
Rhotorquevirus	Rhotorquevirus new sp1	madamur torque teno virus 88	PX374114	64.301	61.401	61.201	58.801	58.401	60.201	66.601	66.701	67.701	67.501	66.301	67.601	67.601	67.701	67.601	67.401	67.601	67.501	67.501	67.801	66.301	66.301	68.101	66.701	66.401	66.301	66.601	67.101	66.801	67.901	66.501	67.001	67.001	67.001	66.801	67.201	66.801	68.301	67.201	67.501	66.701	66.601	66.501	68.001	67.901	68.601
Rhotorquevirus	Rhotorquevirus new sp1	madamur torque teno virus 29	PX374111	64.401	59.701	60.501	62.301	60.001	61.101	67.101	67.901	67.701	67.601	67.901	67.901	67.701	68.501	68.401	68.101	67.901	68.501	68.501	68.101	67.801	67.701	67.801	67.501	67.501	68.301	68.201	68.301	68.301	68.701	67.601	68.501	68.701	68.401	68.001	67.901	68.801	68.401	68.201	68.201	67.601	68.101	68.001	69.401	69.001	68.801
Rhotorquevirus	Rhotorquevirus new sp1	madamur torque teno virus 95	PX374330	62.401	60.401	63.001	60.401	60.901	62.101	69.201	68.701	67.601	67.601	67.701	67.901	67.901	68.001	67.601	67.501	67.801	68.201	68.101	68.201	68.801	68.301	68.201	68.801	68.701	69.701	69.801	66.501	65.501	67.401	67.301	67.201	66.901	67.201	65.301	65.201	67.401	67.001	66.301	66.901	66.801	66.901	66.801	66.601	66.801	66.501
Rhotorquevirus	Rhotorquevirus new sp1	madamur torque teno virus 95	PX374331	62.301	60.401	62.901	60.301	60.801	62.001	69.101	68.601	67.501	67.501	67.601	67.801	67.901	67.901	67.501	67.401	67.701	68.101	68.001	68.101	68.701	68.301	68.101	68.701	68.601	69.601	69.701	66.501	65.501	67.401	67.301	67.201	66.801	67.101	65.301	65.201	67.401	67.001	66.201	66.901	66.801	66.901	66.801	66.701	66.901	66.501
Rhotorquevirus	Rhotorquevirus new sp1	madamur torque teno virus 95	PX374334	62.201	62.901	63.201	60.601	60.501	61.701	69.001	68.701	67.501	67.501	67.601	67.801	67.901	67.901	67.501	67.401	67.701	68.101	68.001	68.101	68.701	68.301	68.201	68.701	68.601	69.701	69.801	66.701	65.501	67.601	67.401	67.401	67.201	67.501	65.301	65.401	67.501	66.901	66.201	66.801	66.601	66.701	66.601	66.701	66.901	66.501
Rhotorquevirus	Rhotorquevirus new sp1	madamur torque teno virus 95	PX374337	62.601	61.301	62.501	61.601	61.201	62.601	69.101	69.001	68.201	67.701	68.501	68.201	68.001	67.901	68.401	68.401	67.601	68.201	68.301	68.301	68.401	68.301	68.301	67.901	67.901	69.001	69.001	68.001	64.601	67.401	68.201	68.001	67.801	68.201	66.801	66.901	68.101	67.801	67.201	67.601	67.101	67.301	67.201	67.501	67.101	67.101
Rhotorquevirus	Rhotorquevirus new sp1	madamur torque teno virus 17	PX374335	63.001	61.301	60.501	60.201	60.301	63.101	68.601	69.201	67.601	66.801	67.701	67.601	67.101	67.701	68.101	67.601	67.701	67.801	67.301	67.701	68.001	67.701	66.801	67.401	67.301	68.401	68.701	66.801	65.301	67.901	67.301	67.101	66.901	67.901	66.001	66.901	67.101	66.601	65.801	66.601	65.901	66.001	65.901	65.301	65.701	64.801
Rhotorquevirus	Rhotorquevirus new sp1	madamur torque teno virus 86	PX373916	64.201	61.901	60.401	62.101	60.501	60.801	69.101	67.001	67.001	66.801	66.801	67.801	67.401	67.501	66.701	66.101	66.801	67.001	66.601	66.801	67.301	67.401	67.001	67.801	67.701	67.701	67.701	68.601	68.601	69.801	70.101	68.701	69.001	68.701	69.401	69.701	68.501	69.501	69.001	68.901	68.001	67.401	67.301	69.101	69.401	68.601
Rhotorquevirus	Rhotorquevirus new sp1	madamur torque teno virus 86	PX373926	64.201	61.901	60.401	62.101	60.501	60.801	69.101	67.001	67.001	66.801	66.801	67.801	67.401	67.501	66.701	66.101	66.801	67.001	66.601	66.801	67.301	67.401	67.001	67.801	67.701	67.701	67.701	68.601	68.601	69.801	70.101	68.701	69.001	68.701	69.401	69.701	68.501	69.501	69.001	68.901	68.001	67.401	67.301	69.101	69.401	68.601
Rhotorquevirus	Rhotorquevirus new sp1	madamur torque teno virus 86	PX373917	63.601	62.501	63.601	61.901	62.101	62.601	69.801	67.001	67.001	67.001	67.201	67.301	67.101	67.201	66.301	66.401	66.601	66.901	66.501	66.601	67.601	67.601	67.401	68.501	68.401	68.001	68.101	68.901	68.601	69.401	69.801	69.601	69.601	69.701	69.301	69.701	68.901	69.101	68.801	69.101	68.001	67.701	67.601	69.201	69.401	68.801
Rhotorquevirus	Rhotorquevirus new sp1	madamur torque teno virus 86	PX373919	65.201	62.701	63.201	63.301	63.001	62.001	69.001	68.301	67.201	67.101	67.001	68.201	67.701	67.201	67.401	65.801	67.201	67.201	66.301	66.801	68.501	67.301	67.601	68.201	68.201	68.301	68.001	68.501	68.501	69.601	69.801	69.501	69.701	69.101	70.401	70.901	69.501	70.201	69.301	69.901	68.501	68.701	68.601	70.601	70.201	70.101
Rhotorquevirus	Rhotorquevirus new sp1	madamur torque teno virus 86	PX373921	64.701	61.701	61.501	62.501	61.001	62.401	68.901	67.301	67.701	67.901	67.501	67.901	67.401	67.501	67.801	66.401	67.501	67.401	66.501	67.101	68.401	67.601	67.801	68.301	68.301	68.501	68.401	68.301	68.801	69.301	69.801	69.001	68.901	68.401	69.701	70.201	68.501	69.501	68.701	68.801	68.201	68.401	68.301	69.501	69.601	69.001
Rhotorquevirus	Rhotorquevirus new sp1	madamur torque teno virus 86	PX373946	64.601	62.701	61.401	63.101	63.501	62.001	69.001	67.101	67.401	68.001	67.201	68.001	67.501	67.601	67.701	66.201	67.601	67.601	66.701	67.301	67.801	67.401	67.801	68.501	68.501	68.301	68.201	68.701	68.601	69.701	69.701	69.501	69.801	68.901	70.301	70.501	69.201	69.401	69.001	69.701	68.301	68.201	68.101	69.201	69.401	68.801
Rhotorquevirus	Rhotorquevirus new sp1	madamur torque teno virus 86	PX373922	64.801	62.801	62.001	62.701	63.001	62.001	69.001	67.401	67.401	67.501	67.201	68.001	67.701	68.301	67.701	67.101	67.901	68.001	67.101	67.201	68.001	67.801	67.801	68.501	68.501	68.601	68.601	68.901	68.601	69.901	70.001	69.201	69.601	69.101	70.101	70.601	69.001	70.001	69.601	70.101	68.301	68.401	68.401	69.401	69.701	68.901
Rhotorquevirus	Rhotorquevirus new sp1	madamur torque teno virus 86	PX373918	63.601	62.301	60.201	62.501	62.501	61.501	68.901	66.501	67.301	67.101	67.201	67.001	67.001	67.101	66.701	66.701	66.501	66.201	66.801	66.501	67.701	67.701	67.401	68.401	68.401	68.201	67.901	67.901	68.701	69.101	69.001	68.701	69.001	68.101	69.501	69.901	68.601	69.401	68.301	69.001	68.301	68.101	68.001	69.401	69.301	68.901
Rhotorquevirus	Rhotorquevirus new sp1	madamur torque teno virus 86	PX373920	64.901	62.801	63.001	62.401	62.401	61.201	69.301	67.201	67.601	66.901	67.401	67.201	67.301	67.401	66.801	66.801	66.801	67.101	67.201	66.801	67.201	67.601	67.401	69.001	68.901	68.401	68.301	68.901	69.201	69.801	69.801	69.501	69.901	68.801	70.101	70.501	69.201	69.201	68.901	69.201	68.301	68.301	68.201	69.101	69.401	68.601
Rhotorquevirus	Rhotorquevirus new sp1	madamur torque teno virus 86	PX373924	65.001	62.301	62.001	62.701	62.801	61.401	69.201	67.101	67.701	67.001	67.501	67.301	67.401	67.501	66.801	66.901	66.801	67.201	67.201	66.901	67.101	67.501	67.501	68.901	68.801	68.501	68.401	68.901	69.201	69.801	69.801	69.601	70.001	68.901	70.201	70.501	69.301	69.101	68.801	69.101	68.201	68.201	68.101	69.001	69.301	68.501
Rhotorquevirus	Rhotorquevirus new sp1	madamur torque teno virus 86	PX373923	65.201	61.901	64.501	60.401	60.601	61.601	68.901	67.001	67.401	67.201	67.101	67.501	67.601	67.601	67.001	66.601	66.901	67.301	66.901	67.201	67.301	67.601	67.801	68.601	68.501	68.301	68.201	68.501	68.801	69.401	69.401	69.501	69.901	68.801	69.801	70.201	69.201	69.001	68.901	69.201	68.001	67.901	67.801	68.801	69.001	68.201
Rhotorquevirus	Rhotorquevirus new sp1	madamur torque teno virus 86	PX373925	64.301	61.901	63.101	62.601	62.701	61.201	69.501	67.101	67.501	67.401	67.401	67.401	67.301	67.401	66.601	66.301	66.801	67.401	66.601	67.201	68.101	68.101	68.001	68.801	68.801	67.901	68.001	68.601	68.901	69.201	69.401	69.001	68.901	68.601	69.301	69.601	68.101	68.801	68.501	69.001	68.201	68.501	68.401	69.401	69.801	69.001
Rhotorquevirus	Rhotorquevirus new sp1	madamur torque teno virus 86	PX373927	63.801	62.101	61.001	62.801	61.201	61.401	69.901	68.901	68.201	67.501	68.001	67.501	67.301	67.501	66.701	66.801	67.601	67.701	66.901	67.401	68.301	66.901	67.301	69.101	69.101	69.501	69.801	68.301	68.701	69.501	69.401	68.801	69.201	68.901	69.601	70.001	68.801	68.701	68.601	69.201	68.401	67.201	67.201	69.601	69.801	69.101
Rhotorquevirus	Rhotorquevirus new sp1	madamur torque teno virus 89	PX373936	62.101	62.001	63.401	60.201	59.901	59.201	68.901	68.801	69.501	69.701	70.301	70.301	70.401	70.601	70.001	69.901	70.201	70.101	70.101	70.601	69.201	69.001	69.401	68.601	68.501	68.501	69.101	68.901	68.101	69.401	67.101	66.701	66.701	66.701	67.501	68.201	67.001	68.601	68.301	68.501	68.401	69.401	69.401	70.001	69.301	69.401
Rhotorquevirus	Rhotorquevirus new sp1	madamur torque teno virus 89	PX373938	61.101	62.701	64.301	58.901	59.001	60.101	69.101	69.201	67.601	68.301	69.101	68.701	68.901	68.901	68.501	68.401	68.501	68.701	68.501	68.001	68.001	68.501	68.401	66.701	66.601	68.501	68.701	67.801	65.901	68.601	66.401	67.201	67.301	67.501	67.601	68.101	67.501	67.901	68.301	67.801	67.801	68.901	68.901	67.901	67.701	67.901
Rhotorquevirus	Rhotorquevirus new sp1	madamur torque teno virus 89	PX373945	61.201	60.601	61.801	60.401	60.501	60.401	68.801	68.201	68.001	68.201	69.001	68.801	68.801	68.901	68.701	68.401	68.201	68.401	68.501	69.401	68.701	68.801	68.601	68.301	68.201	67.901	68.901	68.901	67.801	68.901	67.501	68.701	68.701	68.701	67.701	68.301	68.701	69.401	69.101	68.501	68.601	70.301	70.301	69.201	69.001	69.501
Rhotorquevirus	Rhotorquevirus new sp1	madamur torque teno virus 23	PX373954	63.501	63.001	62.401	62.001	61.301	61.201	68.301	68.101	69.201	69.101	69.601	69.201	69.101	69.401	69.101	69.001	69.001	69.001	69.001	69.001	69.701	69.001	69.801	68.701	68.701	68.501	68.401	67.801	67.701	68.501	66.901	67.201	67.201	67.201	67.101	67.401	67.901	68.801	67.801	67.201	69.601	69.701	69.701	70.001	69.001	69.201
Rhotorquevirus	Rhotorquevirus new sp1	madamur torque teno virus 89	PX373967	63.201	59.101	61.501	62.101	61.401	60.701	68.801	68.901	68.501	69.201	68.801	68.901	68.501	68.301	68.801	68.201	68.901	69.201	68.501	69.601	69.401	69.001	69.901	68.001	67.901	69.301	69.101	68.401	67.801	68.801	68.301	68.901	69.101	69.101	68.501	69.201	68.701	69.201	69.301	68.701	68.701	69.601	69.601	69.501	70.101	70.201
Rhotorquevirus	Rhotorquevirus new sp1	madamur torque teno virus 89	PX373968	63.201	60.701	62.601	61.001	60.601	62.601	68.801	68.001	68.101	67.901	68.601	68.501	68.601	69.501	68.401	68.301	68.001	67.701	68.401	68.501	68.501	68.701	68.301	67.001	66.901	67.101	67.201	67.601	67.001	68.201	67.701	68.501	68.501	68.601	67.601	68.301	68.001	68.801	68.901	68.001	68.401	68.801	68.801	68.401	68.901	68.901
Rhotorquevirus	Rhotorquevirus new sp1	madamur torque teno virus 98	PX373941	64.701	62.601	64.701	60.901	59.901	60.201	69.701	69.401	68.401	69.101	69.401	69.901	69.601	70.101	69.701	69.401	69.801	69.601	68.901	70.201	70.301	69.701	70.101	68.801	69.701	68.301	69.001	67.701	67.001	68.001	68.201	67.201	67.201	67.201	67.701	68.601	67.001	68.701	67.301	66.901	67.901	68.401	68.401	70.001	69.301	68.201
Rhotorquevirus	Rhotorquevirus new sp1	madamur torque teno virus 98	PX373944	64.201	61.901	63.201	61.401	59.401	61.501	70.701	70.401	68.401	68.401	69.701	70.301	68.901	70.301	69.801	69.901	69.601	70.401	69.801	68.601	68.801	69.801	70.201	69.401	69.301	68.501	69.301	69.601	69.101	69.801	68.101	69.201	69.201	69.401	68.401	68.901	68.601	68.701	68.701	67.601	68.801	68.301	68.301	70.101	69.201	69.601
Rhotorquevirus	Rhotorquevirus new sp1	madamur torque teno virus 98	PX373957	62.701	61.201	61.801	63.101	65.201	62.001	69.701	69.101	68.301	68.901	69.001	68.801	68.901	68.801	68.301	68.601	68.301	69.201	68.601	68.801	68.701	69.001	69.601	69.601	69.401	69.001	69.401	70.301	68.301	69.801	68.701	68.101	68.101	68.101	67.901	68.301	67.801	69.101	67.501	67.901	68.401	69.301	69.301	68.401	68.201	68.301
Rhotorquevirus	Rhotorquevirus new sp1	madamur torque teno virus 19	PX373961	63.201	61.401	63.501	62.301	58.401	62.401	71.101	70.401	68.101	68.701	68.701	69.001	69.201	69.101	68.801	68.301	68.501	69.001	68.501	68.901	68.901	69.101	69.101	69.301	69.101	69.101	69.001	71.201	69.101	70.301	69.201	68.401	68.401	68.501	68.201	68.601	68.301	68.901	67.801	68.301	68.701	69.801	69.801	68.601	68.301	68.501
Rhotorquevirus	Rhotorquevirus new sp1	madamur torque teno virus 22	PX373948	63.601	61.901	62.301	62.601	59.601	61.701	69.401	69.301	68.601	68.901	68.601	69.001	69.201	70.101	69.601	68.101	68.501	69.601	69.201	69.901	69.201	69.701	69.601	68.501	69.301	68.901	68.701	68.001	67.201	68.001	67.001	67.701	67.901	67.901	67.901	68.301	67.801	69.701	67.601	68.501	68.401	68.401	68.401	68.801	68.801	68.901
Rhotorquevirus	Rhotorquevirus new sp1	madamur torque teno virus 114	PX373952	64.001	61.801	62.901	60.901	60.201	61.201	69.301	68.801	68.001	68.101	69.101	68.401	67.901	68.701	68.101	68.101	68.301	68.301	68.501	69.001	68.401	68.601	68.901	68.301	68.201	68.901	68.901	68.301	68.101	68.101	67.201	67.101	67.201	68.601	67.401	68.101	66.601	68.801	67.601	67.201	68.101	67.901	67.901	69.301	68.701	67.901
Rhotorquevirus	Rhotorquevirus new sp1	madamur torque teno virus 114	PX373949	63.701	62.901	63.301	60.301	59.701	60.001	70.201	69.301	69.001	68.701	69.501	69.101	69.201	69.301	68.801	68.901	69.001	69.601	68.701	69.701	69.401	69.501	69.301	69.301	69.201	69.201	69.501	68.201	67.901	68.201	66.001	67.401	67.401	68.601	67.501	68.001	66.901	68.301	68.601	67.601	68.901	68.701	68.701	67.901	67.601	68.901
Rhotorquevirus	Rhotorquevirus new sp1	madamur torque teno virus 114	PX373953	63.901	59.001	62.001	62.301	60.401	61.701	70.401	70.101	69.101	68.801	70.701	70.401	69.101	70.601	70.101	70.001	68.501	70.001	70.201	71.201	69.001	69.101	70.301	69.801	69.701	69.401	69.501	68.901	68.901	69.201	68.001	67.101	67.101	67.301	67.601	68.001	67.101	69.201	67.601	67.601	68.801	68.301	68.301	68.001	69.401	68.501
Rhotorquevirus	Rhotorquevirus new sp1	madamur torque teno virus 123	PX373964	63.201	59.701	62.901	62.301	61.601	60.301	69.401	69.301	69.001	69.501	69.501	69.501	69.701	69.601	69.501	69.101	69.301	69.201	69.201	69.701	70.001	70.201	69.101	69.701	69.901	68.401	67.801	68.101	67.901	68.001	67.901	68.001	67.901	67.001	67.401	67.801	68.101	67.401	67.201	66.701	68.101	68.101	68.101	68.001	67.501	67.401
Rhotorquevirus	Rhotorquevirus new sp1	madamur torque teno virus 123	PX373965	63.101	61.801	63.001	62.201	61.501	60.201	69.301	69.201	68.901	69.501	69.501	69.501	69.601	69.501	69.501	69.001	69.201	69.101	69.101	69.601	69.901	70.101	69.001	69.601	69.801	68.401	67.701	68.001	67.801	67.901	67.801	67.901	67.801	66.901	67.301	67.701	68.001	67.301	67.101	66.601	68.101	68.001	68.001	67.901	67.401	67.301
Rhotorquevirus	Rhotorquevirus new sp1	madamur torque teno virus 68	PX373937	64.001	60.901	64.201	60.601	60.701	62.401	68.401	69.001	70.601	70.201	71.101	69.801	70.201	69.801	69.901	70.301	69.701	69.901	70.101	71.101	70.801	69.301	69.401	69.001	69.401	70.101	69.601	69.501	68.501	68.901	68.101	69.501	69.401	69.601	69.601	69.401	68.201	69.401	68.001	68.001	67.901	68.201	68.101	68.901	68.501	68.501
Rhotorquevirus	Rhotorquevirus new sp1	madamur torque teno virus 68	PX373947	62.901	61.901	61.701	62.001	61.701	60.401	68.801	69.201	70.301	69.601	70.701	69.501	69.901	69.901	69.601	69.901	69.401	70.201	69.601	70.801	70.301	68.901	69.201	68.801	69.201	69.901	69.401	69.101	68.401	68.401	67.501	68.101	67.901	68.001	68.601	69.001	67.801	68.601	67.601	67.701	68.501	68.001	68.001	68.401	68.001	67.901
Rhotorquevirus	Rhotorquevirus new sp1	madamur torque teno virus 68	PX373939	63.101	60.001	63.201	62.201	61.201	62.101	68.301	68.701	70.101	69.401	70.601	69.601	69.601	69.201	69.301	69.601	69.301	69.301	69.401	70.401	70.201	69.201	68.701	68.901	68.701	69.901	69.501	69.201	68.501	69.001	68.001	69.001	68.701	68.801	68.801	68.501	67.801	68.701	68.301	67.901	68.401	68.001	67.901	68.501	68.601	68.301
Rhotorquevirus	Rhotorquevirus new sp1	madamur torque teno virus 68	PX373940	63.601	60.701	60.901	61.401	62.501	63.001	67.701	68.001	69.501	68.901	70.001	69.101	69.101	69.001	68.801	69.001	68.701	69.201	68.801	69.701	69.501	68.701	68.601	68.401	68.801	69.501	69.101	69.101	68.901	69.401	67.601	68.801	68.601	69.001	68.801	68.901	68.101	68.701	68.401	67.901	68.501	68.701	68.601	68.501	68.201	68.101
Rhotorquevirus	Rhotorquevirus new sp1	madamur torque teno virus 68	PX373977	61.901	60.401	61.601	60.801	60.901	62.101	68.201	68.501	70.201	69.301	70.401	69.701	69.701	69.101	69.401	69.701	69.201	69.101	69.501	70.101	70.201	69.501	68.701	69.101	69.501	69.401	69.201	68.701	68.101	68.801	67.901	68.801	68.601	69.101	68.501	68.501	67.701	69.401	67.901	68.001	67.501	68.001	67.901	68.801	68.601	68.501
Rhotorquevirus	Rhotorquevirus new sp1	madamur torque teno virus 68	PX373942	63.901	61.001	63.601	60.101	59.501	63.201	68.801	69.001	69.901	69.301	70.501	69.801	69.501	69.501	69.201	69.701	69.201	69.501	69.401	70.401	69.301	69.401	68.801	68.201	68.001	69.301	69.301	68.701	68.201	68.701	67.701	68.601	68.601	69.201	68.301	68.001	67.801	69.001	67.901	67.401	68.101	67.701	67.601	69.301	68.801	68.701
Rhotorquevirus	Rhotorquevirus new sp1	madamur torque teno virus 61	PX373951	62.701	59.301	58.901	62.701	62.701	61.701	70.901	70.201	70.701	70.301	71.101	70.701	70.601	70.401	70.401	70.301	70.101	69.901	70.301	69.601	70.101	70.401	69.901	69.301	69.101	69.601	70.101	68.501	68.401	69.101	69.101	69.601	69.401	69.001	68.601	68.301	68.501	68.901	68.101	68.101	68.501	68.401	68.301	68.101	68.201	68.001
Rhotorquevirus	Rhotorquevirus new sp1	madamur torque teno virus 61	PX373955	62.301	59.901	61.301	62.701	61.401	61.401	69.001	68.901	70.701	69.601	70.501	70.601	70.501	70.101	70.301	70.101	70.101	69.401	70.201	70.201	70.001	69.801	69.001	68.701	68.501	69.101	69.601	68.201	68.201	68.401	68.301	68.601	68.501	68.201	68.501	68.301	67.701	68.101	67.601	67.701	69.001	68.401	68.301	68.601	68.501	68.401
Rhotorquevirus	Rhotorquevirus new sp1	madamur torque teno virus 61	PX373956	61.501	60.101	62.201	61.101	61.101	60.601	70.601	70.001	70.901	70.401	71.001	71.101	71.101	70.701	70.601	71.101	70.101	70.701	71.201	70.701	70.101	70.501	69.201	69.301	69.101	69.301	69.801	69.401	68.501	68.901	68.401	69.401	69.201	69.101	69.701	70.001	69.301	70.001	68.101	68.401	69.001	68.201	68.101	69.501	68.601	68.701
Rhotorquevirus	Rhotorquevirus new sp1	madamur torque teno virus 61	PX373959	61.301	60.901	59.301	61.801	62.001	62.901	70.001	70.001	70.501	70.001	70.701	70.601	70.601	70.201	70.201	70.601	69.801	70.201	70.801	70.201	69.801	70.301	69.101	69.301	69.101	68.501	69.001	69.601	69.001	69.401	68.501	69.301	69.201	69.201	69.201	69.101	68.801	69.101	68.101	68.201	69.101	68.401	68.301	69.401	68.801	68.901
Rhotorquevirus	Rhotorquevirus new sp1	madamur torque teno virus 61	PX373958	61.401	60.001	59.901	62.601	62.201	63.001	70.401	70.501	70.501	69.801	71.901	70.501	70.501	71.001	70.001	71.401	70.801	70.801	71.201	70.701	71.101	70.601	70.301	69.401	69.301	69.101	69.501	70.101	69.101	69.801	69.401	69.801	69.601	69.601	69.501	70.401	69.501	70.401	70.401	68.401	70.501	69.001	68.901	69.401	69.401	69.501
Rhotorquevirus	Rhotorquevirus new sp1	madamur torque teno virus 61	PX373976	61.301	60.601	59.901	62.701	62.301	64.401	70.301	70.401	70.401	69.701	71.801	70.401	70.401	70.901	69.901	71.301	70.701	70.701	71.101	70.601	71.001	70.501	70.201	69.501	69.401	69.201	69.601	70.001	69.001	69.701	69.301	69.701	69.501	69.501	69.401	70.301	69.401	70.401	70.301	68.301	70.401	68.901	68.801	69.301	69.301	69.401
Rhotorquevirus	Rhotorquevirus new sp1	madamur torque teno virus 61	PX373966	61.201	61.001	62.901	61.101	61.501	64.901	70.501	70.401	70.501	70.001	70.701	70.501	70.501	70.601	69.801	70.201	69.801	69.501	70.101	70.801	69.901	70.601	69.101	69.601	69.401	69.201	69.701	69.901	69.301	69.701	69.501	70.001	69.801	69.501	69.801	69.401	69.301	70.301	69.001	68.401	69.801	69.001	68.901	69.701	69.501	68.801
Rhotorquevirus	Rhotorquevirus new sp1	madamur torque teno virus 106	PX374149	65.101	63.901	61.401	62.801	62.301	60.601	69.501	68.401	67.901	68.001	68.801	68.001	68.201	68.801	68.001	68.201	67.701	67.801	68.001	67.901	68.301	68.601	68.401	68.101	68.601	69.101	69.501	67.001	66.201	66.401	66.201	67.001	66.901	67.301	66.901	67.201	65.801	67.301	65.801	66.701	67.001	65.801	65.801	67.401	66.701	66.701
Rhotorquevirus	Rhotorquevirus new sp1	madamur torque teno virus 106	PX374189	64.801	62.701	61.401	62.901	62.301	62.101	68.601	67.201	68.101	67.701	68.001	67.501	67.401	68.601	67.401	67.501	67.301	67.201	68.001	67.601	68.201	68.301	67.601	67.101	67.601	68.201	67.801	67.701	67.601	65.701	66.201	66.101	66.001	66.201	66.801	66.101	66.101	67.601	65.801	67.201	67.101	66.101	66.101	66.901	68.601	68.201
Rhotorquevirus	Rhotorquevirus new sp1	madamur torque teno virus 106	PX374191	64.901	62.901	61.601	62.601	62.201	62.001	68.801	67.201	68.101	67.901	68.201	67.301	67.601	68.801	67.601	67.701	67.501	67.301	67.501	67.601	68.401	68.501	67.801	67.301	67.801	68.401	68.001	67.701	66.101	65.901	66.201	66.301	66.201	66.101	66.401	66.101	66.301	67.601	66.601	67.401	67.101	66.301	66.301	66.901	66.901	66.501
Rhotorquevirus	Rhotorquevirus new sp1	madamur torque teno virus 67	PX374159	64.301	61.201	62.401	61.001	60.501	60.101	69.601	68.701	68.301	67.901	68.601	68.501	68.801	69.601	68.501	69.001	68.801	68.701	68.901	68.801	68.201	68.501	67.301	68.701	68.701	67.701	67.801	66.501	65.001	66.101	65.501	65.601	65.601	67.101	66.201	67.301	65.101	67.301	65.701	66.601	67.201	65.501	65.501	67.101	66.901	66.701
Rhotorquevirus	Rhotorquevirus new sp1	madamur torque teno virus 67	PX374168	63.501	60.801	63.301	60.801	59.601	60.701	69.601	68.601	68.301	68.201	68.601	68.501	68.801	69.401	68.401	68.601	69.001	68.601	68.401	69.301	68.301	68.401	67.001	68.901	68.901	67.201	67.201	66.701	64.901	67.301	66.501	66.701	66.501	66.601	65.801	66.901	65.901	67.401	65.701	66.601	66.801	65.201	65.201	66.901	66.701	66.201
Rhotorquevirus	Rhotorquevirus new sp1	madamur torque teno virus 67	PX374219	63.001	62.201	61.601	62.001	61.401	61.401	69.501	68.501	67.901	67.501	68.001	68.001	67.601	68.801	67.301	68.201	67.501	67.301	67.401	67.401	68.001	68.801	67.501	67.901	68.401	67.201	67.301	65.001	65.701	65.301	64.001	65.501	65.401	66.701	65.901	65.601	64.901	66.401	65.701	66.201	66.601	65.901	65.901	66.501	66.701	66.301
Rhotorquevirus	Rhotorquevirus new sp1	madamur torque teno virus 67	PX374203	62.601	62.001	60.801	61.501	61.301	59.901	68.901	67.601	67.801	67.701	68.001	68.001	68.201	68.701	67.201	68.001	68.001	67.801	68.201	67.801	67.801	68.301	67.501	67.201	67.601	68.001	68.001	67.801	66.901	66.301	66.101	66.101	66.201	66.101	66.701	67.001	65.701	67.701	67.301	68.801	67.301	67.901	67.901	67.101	66.901	66.801
Rhotorquevirus	Rhotorquevirus new sp1	madamur torque teno virus 67	PX374195	63.101	62.801	60.501	61.501	61.001	61.101	68.501	67.701	68.101	68.301	68.901	68.501	68.201	68.901	67.901	68.201	68.001	67.801	68.101	68.201	67.601	68.101	67.801	68.001	68.701	68.201	68.101	68.101	67.501	67.701	67.201	66.001	65.901	66.101	66.801	67.201	65.601	68.501	67.501	67.901	65.601	67.101	67.101	67.401	67.301	66.901
Rhotorquevirus	Rhotorquevirus new sp1	madamur torque teno virus 67	PX374210	63.401	62.001	61.401	61.701	61.201	63.501	68.401	67.601	68.001	68.201	68.801	68.401	68.101	68.801	67.801	68.101	67.901	67.701	68.001	68.101	67.501	68.001	67.601	67.901	68.501	68.201	68.201	68.101	67.501	67.701	67.201	66.101	66.101	66.201	67.201	67.501	65.901	68.701	67.701	68.101	65.701	67.201	67.201	67.601	67.401	67.101
Rhotorquevirus	Rhotorquevirus new sp1	madamur torque teno virus 59	PX373983	62.701	64.401	60.501	59.901	62.101	62.201	68.601	67.501	67.801	68.001	68.201	68.101	68.301	68.301	67.801	68.201	68.001	68.401	68.401	68.401	67.901	68.501	68.901	67.701	67.501	68.701	69.101	67.401	67.201	67.801	67.401	67.601	67.701	67.501	67.701	67.701	67.101	67.701	66.301	67.801	65.801	66.101	66.101	67.501	67.301	67.501
Rhotorquevirus	Rhotorquevirus new sp1	madamur torque teno virus 59	PX374008	61.501	59.701	61.901	61.001	60.901	61.101	67.801	66.901	67.401	67.901	68.001	67.701	67.901	67.801	67.401	67.501	67.401	68.201	67.801	67.901	67.301	67.901	68.301	67.301	67.101	68.701	69.301	67.001	66.701	66.901	67.001	67.501	67.701	67.701	67.301	68.101	66.801	67.101	67.001	67.701	66.201	66.101	66.001	67.201	66.901	67.101
Rhotorquevirus	Rhotorquevirus new sp1	madamur torque teno virus 59	PX374053	61.501	58.701	60.301	62.201	61.301	60.801	68.001	67.301	67.601	68.701	69.201	67.901	68.101	69.101	67.601	67.701	67.801	68.101	68.001	68.201	68.601	68.101	69.601	68.201	68.001	68.301	68.901	66.801	66.201	66.401	66.201	67.101	67.101	67.101	66.901	67.501	66.901	67.201	66.701	66.701	65.501	65.701	65.701	66.801	66.901	66.901
Rhotorquevirus	Rhotorquevirus new sp1	madamur torque teno virus 59	PX373998	62.301	59.201	60.601	60.801	60.701	60.201	67.701	67.201	67.901	68.001	67.901	67.701	67.901	68.501	67.501	67.701	67.801	68.201	67.801	68.101	67.601	68.001	68.101	67.701	67.501	67.901	68.501	67.401	67.101	67.501	67.801	67.701	67.801	67.701	67.001	67.701	67.401	67.401	66.701	67.001	66.401	66.101	66.001	67.301	67.301	67.501
Rhotorquevirus	Rhotorquevirus new sp1	madamur torque teno virus 59	PX374032	62.501	59.301	60.601	60.801	60.701	60.201	67.601	66.601	67.501	68.101	67.901	67.701	67.901	68.501	67.601	67.701	67.801	68.201	67.801	68.101	67.601	68.001	68.101	67.601	67.401	67.901	68.501	67.401	67.001	67.501	67.801	67.701	67.801	67.701	67.001	67.701	67.401	67.401	66.701	67.001	66.401	66.101	66.001	67.301	67.301	67.501
Rhotorquevirus	Rhotorquevirus new sp1	madamur torque teno virus 59	PX374035	62.201	61.101	59.701	61.701	61.601	61.301	67.601	67.101	67.401	68.001	67.901	67.401	67.601	67.501	67.401	67.501	67.501	67.901	67.701	67.801	67.701	67.901	68.101	67.801	67.601	68.201	68.701	67.301	66.901	67.501	67.801	68.201	68.301	68.101	67.301	68.001	67.901	67.701	67.001	67.001	66.601	66.401	66.301	67.501	67.401	67.701
Rhotorquevirus	Rhotorquevirus new sp1	madamur torque teno virus 59	PX374025	62.801	64.601	61.901	61.301	61.601	60.001	67.701	66.901	68.101	68.601	68.501	68.401	68.601	68.501	68.201	68.201	68.301	68.401	68.501	68.601	66.901	68.301	68.601	67.401	67.201	68.201	68.801	67.001	67.001	67.201	67.001	67.801	67.901	67.701	67.101	67.901	67.301	67.001	67.601	67.901	66.601	66.401	66.301	67.401	67.501	67.801
Rhotorquevirus	Rhotorquevirus new sp1	madamur torque teno virus 59	PX374052	61.501	60.201	61.801	61.801	61.201	61.201	68.101	67.001	68.101	68.101	68.501	68.201	68.401	69.301	68.101	68.201	68.201	68.101	68.601	68.601	67.601	68.401	68.901	67.701	67.501	68.101	68.701	67.201	67.501	67.101	67.701	67.701	67.801	68.101	67.701	68.401	68.001	67.901	67.001	67.401	66.601	66.801	66.701	67.801	67.201	67.101
Rhotorquevirus	Rhotorquevirus new sp1	madamur torque teno virus 52	PX373996	62.701	59.601	60.801	63.101	61.501	61.401	67.501	67.901	67.401	67.201	67.701	67.501	67.701	69.201	67.001	67.201	67.101	67.801	67.201	68.101	67.801	68.101	67.701	67.101	66.901	68.101	68.401	67.901	67.401	67.701	67.801	68.801	69.001	68.201	68.801	68.901	68.601	67.501	68.101	67.001	67.901	66.501	66.401	68.001	68.301	67.801
Rhotorquevirus	Rhotorquevirus new sp1	madamur torque teno virus 52	PX374000	62.701	59.601	60.801	63.101	61.501	61.401	67.501	67.901	67.401	67.201	67.701	67.501	67.701	69.201	67.001	67.201	67.101	67.801	67.201	68.101	67.801	68.101	67.701	67.101	66.901	68.101	68.401	67.901	67.401	67.701	67.801	68.801	69.001	68.201	68.801	68.901	68.601	67.501	68.101	67.001	67.901	66.501	66.401	68.001	68.301	67.801
Rhotorquevirus	Rhotorquevirus new sp1	madamur torque teno virus 52	PX374043	62.801	59.401	62.001	61.301	61.301	62.701	68.601	68.201	68.701	68.801	69.201	69.101	69.201	69.601	68.801	68.501	68.701	69.201	69.101	68.601	69.201	69.201	69.201	68.701	68.601	69.301	69.101	68.201	67.901	67.201	67.201	67.901	67.901	68.501	67.801	67.901	67.201	67.201	68.201	67.301	67.501	66.801	66.701	67.501	67.601	68.301
Rhotorquevirus	Rhotorquevirus new sp1	madamur torque teno virus 52	PX374009	62.801	59.701	60.501	63.001	61.301	58.501	68.601	68.601	68.201	68.501	68.901	68.501	68.701	68.801	68.301	68.301	68.401	68.701	68.601	68.901	68.801	69.301	68.801	68.601	68.401	69.101	69.401	68.101	68.101	68.001	67.601	68.001	68.001	68.701	68.401	68.301	67.401	68.301	68.601	68.101	68.001	67.401	67.301	69.301	68.701	69.301
Rhotorquevirus	Rhotorquevirus new sp1	madamur torque teno virus 52	PX374037	62.701	59.501	62.301	61.301	61.401	60.801	68.701	68.301	68.001	68.201	68.701	68.501	68.701	69.501	68.101	68.101	68.401	68.601	68.401	68.601	68.901	68.901	68.801	68.201	68.001	69.401	69.801	67.601	67.401	66.901	66.601	67.201	67.201	67.801	67.901	68.001	67.501	67.701	67.901	67.901	67.101	66.601	66.501	67.201	67.501	68.101
Rhotorquevirus	Rhotorquevirus new sp1	madamur torque teno virus 52	PX374046	63.101	65.201	61.801	61.201	61.101	62.301	68.401	68.901	67.401	67.401	67.901	67.901	68.101	69.101	67.601	67.601	67.701	68.601	67.801	68.101	68.001	69.101	67.901	67.801	67.601	69.501	69.701	67.801	67.801	67.601	67.501	67.901	68.001	67.901	67.901	68.001	67.601	67.201	68.401	66.101	67.801	67.001	66.901	67.001	67.301	67.201
Rhotorquevirus	Rhotorquevirus new sp1	madamur torque teno virus 52	PX374047	63.301	64.901	61.901	61.001	60.901	62.401	68.401	68.901	67.401	67.401	67.901	67.901	68.101	69.101	67.601	67.601	67.701	68.601	67.801	68.101	68.001	69.101	67.901	67.801	67.601	69.501	69.701	67.801	67.801	67.601	68.001	68.301	68.401	68.301	68.301	68.401	67.601	67.201	68.401	66.501	67.801	67.001	66.901	67.001	67.801	67.201
Rhotorquevirus	Rhotorquevirus new sp1	madamur torque teno virus 52	PX374015	63.801	61.701	62.001	61.601	60.501	60.301	69.601	69.001	69.101	69.001	69.801	69.401	69.601	70.001	69.001	69.101	69.201	70.301	69.301	69.401	69.301	69.901	69.701	68.901	68.701	69.801	70.001	68.501	68.001	68.001	67.801	68.401	68.401	68.801	68.601	68.701	68.401	67.001	67.801	67.601	67.301	67.001	66.901	67.701	68.101	68.601
Rhotorquevirus	Rhotorquevirus new sp1	madamur torque teno virus 52	PX374018	63.101	62.201	63.301	59.901	60.901	60.301	69.001	68.601	68.101	68.601	68.901	68.701	68.801	69.601	68.301	68.501	68.401	68.901	68.801	69.001	68.901	69.401	68.801	68.701	68.501	69.401	69.701	68.201	67.701	67.901	68.101	68.201	68.201	68.801	68.501	68.601	67.901	67.601	67.301	67.801	67.401	67.201	67.201	67.601	68.001	68.901
Rhotorquevirus	Rhotorquevirus new sp1	madamur torque teno virus 12	PX374020	62.201	62.701	61.001	59.901	59.801	63.801	68.901	68.501	67.901	67.701	68.401	67.701	67.801	68.001	67.401	68.201	67.401	68.601	67.601	66.901	67.701	69.101	68.901	68.201	68.101	68.201	68.501	68.001	68.201	68.401	67.601	67.601	67.401	67.401	67.601	67.701	67.501	67.401	66.801	66.501	67.001	65.701	65.601	67.601	67.701	68.001
Rhotorquevirus	Rhotorquevirus new sp1	madamur torque teno virus 128	PX374048	63.501	59.201	62.401	61.001	60.401	60.101	67.701	67.601	67.701	67.101	67.701	66.901	66.901	67.701	66.901	67.801	66.601	67.201	67.801	67.001	67.901	67.301	68.801	67.501	67.601	67.901	68.101	67.301	67.001	67.601	66.401	67.201	67.001	67.101	66.801	66.901	66.601	67.401	67.301	66.501	67.201	66.401	66.301	67.101	67.001	66.901
Rhotorquevirus	Rhotorquevirus new sp1	madamur torque teno virus 128	PX374049	62.601	61.001	61.201	61.301	61.301	61.501	67.701	67.301	67.001	66.801	67.601	66.801	66.901	67.801	66.601	67.501	66.501	66.801	67.201	66.901	66.101	67.301	67.801	66.701	66.401	66.901	68.001	66.101	65.901	66.701	66.101	67.001	66.801	67.101	67.001	67.001	67.501	67.901	66.901	66.501	66.101	65.801	65.701	67.501	67.101	67.401
Rhotorquevirus	Rhotorquevirus new sp1	madamur torque teno virus 75	PX374051	64.401	61.401	60.901	58.701	58.101	60.101	69.001	68.101	68.801	67.801	69.001	67.601	67.801	67.901	68.101	67.801	67.501	68.901	67.401	67.701	67.701	67.601	67.001	68.701	68.601	68.301	68.601	68.801	68.601	68.601	68.201	68.201	68.001	68.701	68.101	68.201	67.901	68.401	67.901	68.201	68.401	67.201	67.101	67.901	67.901	69.101
Rhotorquevirus	Rhotorquevirus new sp1	madamur torque teno virus 75	PX374055	64.601	61.301	61.301	62.001	62.701	60.401	69.401	68.101	68.701	67.801	68.501	67.501	67.701	67.801	67.601	67.901	67.401	68.101	67.601	67.401	67.501	67.901	67.401	68.601	68.501	67.701	68.001	68.901	68.201	69.101	67.901	68.101	67.901	68.601	67.601	67.801	67.801	68.601	66.601	68.401	68.201	67.601	67.501	68.301	68.401	69.101
Rhotorquevirus	Rhotorquevirus new sp1	madamur torque teno virus 75	PX374071	63.901	58.901	61.601	61.501	61.301	59.401	69.501	68.701	68.501	67.501	68.501	67.301	67.501	67.601	67.901	67.701	67.101	68.201	67.201	67.401	67.901	67.601	67.901	68.601	68.501	67.901	68.401	68.501	67.901	68.501	68.301	68.001	67.801	68.501	67.901	68.201	68.201	68.401	66.901	68.101	68.301	67.401	67.301	68.101	68.201	69.101
Rhotorquevirus	Rhotorquevirus new sp1	madamur torque teno virus 75	PX374074	63.801	58.901	60.601	61.701	60.501	60.301	69.501	68.701	68.601	67.601	68.601	67.401	67.601	67.701	68.001	67.801	67.201	68.301	67.301	67.501	67.901	67.701	68.001	68.401	68.301	68.001	68.401	68.601	68.001	68.601	68.401	68.101	67.901	68.601	68.001	68.301	68.301	68.501	67.001	68.201	68.401	67.501	67.401	68.201	68.301	69.201
Rhotorquevirus	Rhotorquevirus new sp1	madamur torque teno virus 75	PX374089	63.201	60.001	61.101	60.201	59.601	60.501	70.201	68.801	69.101	67.801	69.001	68.001	68.201	68.201	68.401	68.401	67.701	68.701	68.001	67.901	68.501	67.401	68.001	68.401	68.301	68.101	68.401	68.701	68.001	68.701	67.901	68.401	68.201	69.001	68.401	68.701	68.701	68.401	67.201	68.001	68.301	67.601	67.501	68.201	69.601	69.101
Rhotorquevirus	Rhotorquevirus new sp1	madamur torque teno virus 75	PX374079	64.601	59.701	60.101	62.401	62.501	61.501	68.901	68.701	68.601	68.201	68.901	68.401	68.601	67.801	67.701	67.801	67.601	69.101	67.001	67.101	67.601	67.501	66.601	68.201	68.701	68.401	68.201	69.301	68.701	68.401	68.701	67.701	67.501	68.201	67.701	67.901	68.201	68.301	67.301	68.001	68.401	67.401	67.301	68.001	67.901	68.601
Rhotorquevirus	Rhotorquevirus new sp1	madamur torque teno virus 75	PX374080	64.501	59.501	60.001	62.401	62.501	61.401	68.801	68.601	68.601	67.701	68.601	68.301	68.501	67.701	67.601	67.701	67.501	69.101	66.901	67.101	67.501	67.501	66.301	68.101	68.601	68.301	68.101	69.201	68.601	68.301	68.701	67.601	67.401	68.301	67.601	67.901	68.101	68.301	67.201	67.901	68.301	67.401	67.301	68.001	67.901	68.601
Rhotorquevirus	Rhotorquevirus new sp1	madamur torque teno virus 75	PX374131	64.401	60.401	59.901	60.801	59.401	61.701	69.601	67.901	68.201	67.101	68.001	67.201	67.401	67.501	67.101	67.201	66.901	67.301	66.801	66.401	67.501	67.401	67.001	68.101	68.001	67.801	67.501	69.401	68.601	69.201	68.101	68.301	68.301	68.901	68.301	68.601	68.401	69.101	67.601	68.701	68.901	68.401	68.301	68.301	68.501	69.001
Rhotorquevirus	Rhotorquevirus new sp1	madamur torque teno virus 75	PX374072	63.701	61.301	62.201	58.301	59.301	59.001	69.001	67.401	69.001	68.201	69.601	68.901	68.901	69.001	68.901	68.501	68.501	68.901	68.301	68.201	68.601	68.901	68.101	69.001	68.901	68.401	68.801	68.901	67.801	68.601	68.801	69.201	69.001	69.001	69.201	69.501	69.501	69.301	67.901	68.701	68.601	68.301	68.201	68.901	69.401	69.101
Rhotorquevirus	Rhotorquevirus new sp1	madamur torque teno virus 75	PX374076	63.501	60.801	62.201	57.801	59.101	58.601	69.901	67.601	69.201	68.601	69.801	69.001	69.001	69.001	68.901	68.501	68.601	69.201	68.001	68.501	68.701	69.101	68.001	68.701	68.601	68.501	68.801	69.001	67.901	68.801	69.001	69.401	69.201	69.201	69.301	69.601	69.701	68.801	67.601	68.701	68.801	68.401	68.301	69.101	69.301	68.901
Rhotorquevirus	Rhotorquevirus new sp1	madamur torque teno virus 75	PX374064	63.701	59.301	61.201	60.401	60.801	59.201	69.401	68.001	68.201	67.501	68.501	67.201	67.301	67.401	67.701	67.201	66.901	68.301	66.801	67.201	67.601	67.101	67.401	68.401	68.301	68.501	68.801	69.001	68.401	68.601	68.401	68.301	68.301	68.701	68.401	68.701	68.601	68.201	67.201	68.001	68.001	68.301	68.201	69.101	69.001	69.201
Rhotorquevirus	Rhotorquevirus new sp1	madamur torque teno virus 75	PX374104	63.701	59.301	61.201	60.401	60.801	59.201	69.401	68.001	68.201	67.501	68.501	67.201	67.301	67.401	67.701	67.201	66.901	68.301	66.801	67.201	67.601	67.101	67.401	68.401	68.301	68.501	68.801	69.001	68.401	68.601	68.401	68.301	68.301	68.701	68.401	68.701	68.601	68.201	67.201	68.001	68.001	68.301	68.201	69.101	69.001	69.201
Rhotorquevirus	Rhotorquevirus new sp1	madamur torque teno virus 75	PX374078	63.001	59.301	61.501	62.101	61.201	61.601	70.001	68.601	68.801	68.201	69.201	67.701	68.401	68.001	68.301	67.801	67.501	69.001	68.301	68.101	68.201	67.701	68.301	68.901	68.801	68.401	69.501	68.601	68.001	68.201	68.101	68.201	68.201	68.601	68.001	68.401	68.301	67.901	66.701	67.901	68.001	68.301	68.201	68.801	68.701	68.701
Rhotorquevirus	Rhotorquevirus new sp1	madamur torque teno virus 75	PX374088	63.101	60.501	61.001	60.501	60.901	59.101	69.801	68.401	68.601	68.101	69.101	68.301	68.501	67.901	68.101	68.401	68.201	68.901	68.201	67.901	68.201	67.901	68.301	68.801	68.701	69.101	68.501	69.401	68.701	68.801	68.601	68.601	68.601	69.001	68.601	68.701	68.601	68.101	67.501	68.001	68.001	67.601	67.601	69.301	69.201	69.501
Rhotorquevirus	Rhotorquevirus new sp1	madamur torque teno virus 75	PX374107	63.101	60.501	61.001	60.501	60.901	59.101	69.801	68.401	68.601	68.101	69.101	68.301	68.501	67.901	68.101	68.401	68.201	68.901	68.201	67.901	68.201	67.901	68.301	68.801	68.701	69.101	68.501	69.401	68.701	68.801	68.601	68.601	68.601	69.001	68.601	68.701	68.601	68.101	67.501	68.001	68.001	67.601	67.601	69.301	69.201	69.501
Rhotorquevirus	Rhotorquevirus new sp1	madamur torque teno virus 75	PX374070	63.501	59.101	62.701	60.501	60.901	59.401	69.201	67.601	68.401	67.501	68.801	67.101	67.301	67.401	67.601	67.201	66.801	68.301	66.801	66.901	68.001	67.301	67.601	68.601	68.501	68.401	68.101	68.801	68.101	68.401	68.401	68.301	68.301	68.701	68.601	68.801	68.501	68.301	67.401	67.901	68.201	68.501	68.401	69.101	69.101	69.301
Rhotorquevirus	Rhotorquevirus new sp1	madamur torque teno virus 84	PX374142	62.001	61.101	61.101	60.001	59.701	61.001	69.401	68.301	69.001	69.001	69.301	69.101	69.101	69.301	69.201	69.001	67.901	67.901	69.001	67.701	67.901	68.301	69.301	69.801	70.001	67.601	67.801	67.601	67.101	68.301	67.401	68.101	68.101	68.101	68.201	68.401	68.001	67.201	67.101	67.501	67.601	66.901	66.801	68.601	68.501	68.601
Rhotorquevirus	Rhotorquevirus new sp1	madamur torque teno virus 84	PX374218	62.001	61.201	60.201	62.201	62.401	61.901	69.201	69.201	68.901	68.901	69.401	68.901	69.201	69.501	69.101	68.901	69.001	68.801	69.001	68.801	68.601	68.801	69.501	69.601	69.801	68.501	68.701	67.901	67.501	68.201	67.401	68.201	68.101	67.901	68.401	68.201	67.801	68.401	67.601	68.701	68.401	68.401	68.301	68.501	68.201	68.401
Rhotorquevirus	Rhotorquevirus new sp1	madamur torque teno virus 48	PX374258	61.901	61.701	60.301	60.001	62.901	62.001	69.101	69.101	68.801	68.801	69.301	68.801	69.101	69.501	69.001	68.801	68.901	68.801	68.901	68.701	68.501	68.701	69.401	69.501	69.701	68.401	68.601	67.901	67.501	68.201	67.401	68.201	68.101	67.901	68.401	68.201	67.801	68.401	67.601	68.701	68.401	68.401	68.301	68.401	68.201	68.401
Rhotorquevirus	Rhotorquevirus new sp1	madamur torque teno virus 84	PX374197	61.801	62.401	61.501	59.701	61.701	60.701	70.101	69.401	68.101	68.201	68.601	68.601	69.401	69.701	69.101	69.101	69.201	68.101	69.201	69.001	68.801	69.701	68.701	69.901	70.101	68.701	68.301	68.001	67.801	68.701	67.901	68.501	68.401	68.401	68.301	68.001	68.301	68.101	67.801	68.601	68.401	67.801	67.701	69.301	68.201	68.401
Rhotorquevirus	Rhotorquevirus new sp1	madamur torque teno virus 84	PX374249	62.001	62.201	61.501	61.301	61.501	61.201	70.001	69.501	68.001	68.101	68.501	68.501	69.301	69.601	69.201	69.001	69.101	68.001	69.101	68.901	68.701	69.801	68.601	69.801	70.001	68.601	68.201	68.101	67.901	68.701	67.901	68.501	68.401	68.401	68.301	68.001	68.301	68.201	67.901	68.701	68.501	67.901	67.801	68.701	67.901	68.101
Rhotorquevirus	Rhotorquevirus new sp1	madamur torque teno virus 48	PX374198	61.401	61.101	61.301	61.901	62.401	60.301	67.701	68.101	68.101	68.101	68.401	68.301	68.301	68.601	68.301	68.201	68.101	67.901	68.101	67.901	67.801	68.901	67.901	69.201	69.401	67.601	67.801	68.201	67.601	68.201	68.101	68.501	68.401	68.701	68.901	68.601	68.401	68.701	67.701	68.301	68.601	68.601	68.501	69.401	68.701	69.001
Rhotorquevirus	Rhotorquevirus new sp1	madamur torque teno virus 108	PX374183	62.801	58.901	62.301	59.601	62.301	60.501	67.901	67.701	69.501	68.401	69.601	68.901	68.901	69.001	68.901	68.801	68.701	68.501	68.701	68.301	68.401	68.101	68.601	69.201	69.501	67.301	67.201	67.201	67.501	67.801	67.401	68.701	68.401	68.501	68.001	67.701	68.001	67.601	66.701	67.001	68.101	67.101	67.001	69.201	68.401	68.601
Rhotorquevirus	Rhotorquevirus new sp1	madamur torque teno virus 108	PX374185	62.001	59.001	61.101	59.701	60.901	61.301	68.401	67.701	69.301	69.101	69.501	69.401	69.401	69.501	69.101	69.201	69.301	68.901	69.301	69.101	68.601	68.001	69.401	69.201	68.301	68.001	68.101	67.401	67.301	68.101	67.801	68.401	68.101	68.201	68.501	67.901	68.301	68.201	67.201	67.501	68.501	67.501	67.401	69.201	68.701	68.601
Rhotorquevirus	Rhotorquevirus new sp1	madamur torque teno virus 84	PX374234	62.201	61.201	60.701	58.401	61.601	59.901	69.001	68.301	69.001	69.001	69.501	69.401	69.401	69.401	69.201	69.101	69.201	68.601	69.201	68.901	68.201	68.001	69.401	69.701	68.701	67.501	67.701	67.501	67.501	68.201	68.001	68.301	68.001	68.101	68.301	67.901	68.101	68.101	67.201	67.501	68.301	67.101	67.001	69.201	68.401	68.601
Rhotorquevirus	Rhotorquevirus new sp1	madamur torque teno virus 108	PX374175	62.301	62.601	60.301	60.401	61.501	59.601	67.201	67.201	67.801	67.701	68.101	68.501	68.301	68.501	68.101	68.301	66.801	67.501	68.501	67.701	67.201	66.601	66.501	68.901	67.601	67.701	67.901	66.801	66.601	67.601	66.801	68.301	68.101	68.201	67.901	68.001	67.901	66.901	65.801	66.501	66.801	66.401	66.301	68.501	67.701	68.101
Rhotorquevirus	Rhotorquevirus new sp1	madamur torque teno virus 108	PX374223	62.301	62.601	60.301	60.401	61.501	59.601	67.201	67.201	67.801	67.701	68.101	68.501	68.301	68.501	68.101	68.301	66.801	67.501	68.501	67.701	67.201	66.601	66.501	68.901	67.601	67.701	67.901	66.801	66.601	67.601	66.801	68.301	68.101	68.201	67.901	68.001	67.901	66.901	65.801	66.501	66.801	66.401	66.301	68.501	67.701	68.101
Rhotorquevirus	Rhotorquevirus new sp1	madamur torque teno virus 108	PX374177	62.201	59.901	60.501	60.401	60.201	60.001	66.801	67.101	68.101	68.001	68.301	68.401	68.401	68.701	68.201	68.401	68.201	67.001	68.601	68.101	66.701	66.801	68.101	68.901	69.101	67.901	68.001	67.701	66.801	67.501	66.701	68.501	68.301	68.201	68.001	68.001	68.001	67.401	66.301	67.401	67.301	66.001	65.901	68.501	67.401	67.601
Rhotorquevirus	Rhotorquevirus new sp1	madamur torque teno virus 108	PX374215	62.201	59.501	61.001	59.201	59.101	59.301	67.401	67.101	68.101	66.901	68.501	68.501	68.601	68.901	68.201	68.001	68.301	67.901	68.601	68.201	67.401	67.601	68.801	68.701	68.801	68.201	68.001	66.501	66.801	66.901	66.701	67.801	67.601	67.701	67.301	67.001	67.501	67.401	67.101	66.301	66.901	65.801	65.701	68.501	67.401	67.601
Rhotorquevirus	Rhotorquevirus new sp1	madamur torque teno virus 108	PX374176	62.701	59.601	61.501	61.601	61.901	59.301	67.401	66.701	67.901	67.801	68.001	68.301	68.401	68.301	67.701	68.101	67.201	67.901	67.401	67.201	67.601	67.501	68.101	69.001	69.001	67.601	67.901	66.801	67.101	68.201	66.901	68.801	68.601	68.401	68.201	68.201	68.001	67.301	66.801	66.801	67.201	66.801	66.701	68.601	67.701	68.101
Rhotorquevirus	Rhotorquevirus new sp1	madamur torque teno virus 108	PX374200	62.901	60.101	61.501	60.501	61.101	60.501	67.301	68.201	67.901	67.801	68.001	68.501	68.401	68.301	68.001	68.101	68.201	67.901	68.201	67.901	67.001	67.001	68.101	68.901	68.901	67.701	67.901	66.601	66.801	67.601	66.601	68.601	68.401	68.101	67.901	67.901	68.001	67.201	66.601	66.801	67.001	66.701	66.601	68.501	67.701	68.301
Rhotorquevirus	Rhotorquevirus new sp1	madamur torque teno virus 108	PX374211	62.801	60.401	60.901	61.301	61.701	61.101	67.301	68.101	67.701	67.601	67.801	68.501	68.401	68.101	67.801	68.001	68.001	67.701	68.001	67.701	66.801	66.801	68.001	69.001	69.001	67.701	67.901	66.701	66.901	67.701	66.701	68.701	68.501	68.201	68.001	68.001	68.001	67.201	66.701	66.901	67.101	66.801	66.701	68.601	67.801	68.401
Rhotorquevirus	Rhotorquevirus new sp1	madamur torque teno virus 108	PX374277	62.801	60.401	60.901	61.301	61.701	61.101	67.301	68.101	67.701	67.601	67.801	68.501	68.401	68.101	67.801	68.001	68.001	67.701	68.001	67.701	66.801	66.801	68.001	69.001	69.001	67.701	67.901	66.701	66.901	67.701	66.701	68.701	68.501	68.201	68.001	68.001	68.001	67.201	66.701	66.901	67.101	66.801	66.701	68.601	67.801	68.401
Rhotorquevirus	Rhotorquevirus new sp1	madamur torque teno virus 108	PX374209	62.901	58.901	60.601	60.101	59.901	59.801	67.601	67.001	68.101	68.001	68.401	68.601	68.601	68.501	68.101	68.301	68.301	68.001	68.801	68.201	67.601	67.001	68.401	68.801	67.701	67.901	67.901	66.901	66.801	68.101	67.001	68.601	68.401	68.501	68.201	67.901	68.501	68.101	66.201	67.001	67.301	66.901	66.901	69.501	68.301	68.901
Rhotorquevirus	Rhotorquevirus new sp1	madamur torque teno virus 108	PX374257	62.701	58.501	59.801	60.701	60.901	60.101	67.801	68.601	68.201	68.201	68.601	68.801	68.801	68.701	68.101	68.501	68.501	68.301	69.001	68.401	67.801	66.801	69.001	69.101	69.201	68.101	68.201	66.901	66.801	68.101	67.001	68.601	68.401	68.501	68.201	67.901	68.001	67.601	66.201	67.001	67.301	66.501	66.401	69.001	68.301	68.501
Rhotorquevirus	Rhotorquevirus new sp1	madamur torque teno virus 48	PX374173	63.201	61.801	60.101	61.801	61.501	61.201	68.301	67.201	68.401	68.201	68.901	68.701	69.101	68.801	67.201	68.601	68.701	68.101	69.101	68.301	67.801	67.301	69.201	67.801	67.901	68.401	68.701	67.401	67.401	68.401	67.601	68.301	68.001	68.001	68.501	68.201	67.901	68.401	67.701	67.401	68.201	67.201	67.201	69.301	68.801	68.901
Rhotorquevirus	Rhotorquevirus new sp1	madamur torque teno virus 48	PX374204	63.101	61.801	60.101	61.901	61.601	61.301	68.201	67.301	68.401	68.201	68.901	68.701	69.101	68.801	68.601	68.601	67.701	68.101	69.101	68.301	67.701	68.001	68.701	67.701	67.801	68.301	68.601	67.401	67.801	68.301	67.701	68.501	68.301	68.101	68.601	68.301	68.201	68.001	68.001	68.401	68.201	67.201	67.201	69.101	68.501	69.001
Rhotorquevirus	Rhotorquevirus new sp1	madamur torque teno virus 48	PX374174	63.001	63.101	59.801	61.001	60.901	61.101	68.101	68.801	68.101	67.901	68.601	68.601	68.901	68.301	68.301	67.701	67.801	68.301	69.101	68.301	67.801	68.701	69.301	68.701	67.601	68.301	68.601	67.301	67.301	68.301	67.501	68.201	67.901	67.901	68.201	68.101	67.801	68.301	67.701	67.901	68.201	67.201	67.201	69.101	68.601	68.701
Rhotorquevirus	Rhotorquevirus new sp1	madamur torque teno virus 108	PX374253	63.201	64.701	60.301	61.901	61.301	62.401	68.301	67.301	68.501	68.401	68.901	68.801	68.901	68.801	68.701	68.701	68.701	68.101	69.101	67.701	68.101	69.001	68.801	69.001	67.601	69.501	69.601	67.601	67.701	68.501	68.501	68.401	68.301	68.601	68.701	68.301	67.801	68.201	67.901	67.801	68.201	67.301	67.201	69.401	68.401	69.301
Rhotorquevirus	Rhotorquevirus new sp1	madamur torque teno virus 48	PX374229	62.801	61.101	60.401	60.901	61.001	62.801	69.601	69.201	68.801	68.101	69.101	68.401	68.901	68.501	68.201	68.601	68.401	68.401	69.101	67.901	67.101	68.401	68.401	68.601	68.701	69.301	68.701	67.801	67.101	68.601	67.701	68.701	68.701	68.801	68.901	68.401	67.901	68.601	67.501	67.801	67.601	67.601	67.501	69.901	69.101	69.301
Rhotorquevirus	Rhotorquevirus new sp1	madamur torque teno virus 48	PX374265	62.301	62.501	63.501	60.401	59.901	62.001	68.901	68.601	68.901	67.201	69.801	68.301	69.701	68.701	68.801	69.301	69.001	68.201	69.001	68.701	68.101	69.001	68.701	68.501	68.501	69.201	68.701	67.801	67.301	68.101	67.101	68.101	67.901	68.201	68.901	68.901	67.901	68.001	67.001	67.301	67.601	67.101	67.001	69.901	69.501	69.501
Rhotorquevirus	Rhotorquevirus new sp1	madamur torque teno virus 48	PX374266	62.301	62.501	63.501	60.401	59.901	62.001	68.901	68.601	68.901	67.201	69.801	68.301	69.701	68.701	68.801	69.301	69.001	68.201	69.001	68.701	68.101	69.001	68.701	68.501	68.501	69.201	68.701	67.801	67.301	68.101	67.101	68.101	67.901	68.201	68.901	68.901	67.901	68.001	67.001	67.301	67.601	67.101	67.001	69.901	69.501	69.501
Rhotorquevirus	Rhotorquevirus new sp1	madamur torque teno virus 48	PX374280	62.301	62.501	63.501	60.401	59.901	62.001	68.901	68.601	68.901	67.201	69.801	68.301	69.701	68.701	68.801	69.301	69.001	68.201	69.001	68.701	68.101	69.001	68.701	68.501	68.501	69.201	68.701	67.801	67.301	68.101	67.101	68.101	67.901	68.201	68.901	68.901	67.901	68.001	67.001	67.301	67.601	67.101	67.001	69.901	69.501	69.501
Rhotorquevirus	Rhotorquevirus new sp1	madamur torque teno virus 69	PX374005	63.501	60.101	61.001	62.501	61.901	62.101	68.801	68.101	68.701	68.401	69.301	69.101	69.001	69.001	69.001	68.501	68.501	68.801	69.101	68.401	69.301	68.501	69.301	69.101	69.001	69.001	69.501	68.301	67.701	66.801	68.101	67.801	67.901	67.501	68.101	68.301	66.901	68.001	68.701	66.501	67.501	67.801	67.801	67.901	68.201	68.001
Rhotorquevirus	Rhotorquevirus new sp1	madamur torque teno virus 40	PX374050	62.701	59.001	61.801	64.801	63.401	63.001	69.501	69.901	69.501	69.101	70.101	69.201	69.701	69.301	69.801	68.701	68.801	68.701	69.201	68.701	68.901	69.401	69.101	69.101	68.201	69.001	69.601	67.101	67.701	67.601	66.301	67.901	67.801	66.801	68.301	68.401	68.201	67.301	67.901	67.701	67.101	67.101	67.001	67.601	68.301	67.901
Rhotorquevirus	Rhotorquevirus new sp1	madamur torque teno virus 69	PX374011	62.701	59.801	61.901	62.301	61.301	61.501	68.301	67.801	69.201	68.401	69.401	69.101	69.901	69.901	69.201	69.201	68.901	69.501	69.301	68.301	68.201	68.201	69.101	67.901	67.801	69.101	69.001	66.901	67.501	66.601	65.901	66.901	67.001	67.701	66.801	66.901	65.901	67.801	66.601	66.801	66.401	66.901	66.901	66.501	66.501	66.901
Rhotorquevirus	Rhotorquevirus new sp1	madamur torque teno virus 69	PX374016	61.401	60.001	60.801	59.401	59.501	59.801	68.301	68.101	69.501	69.601	69.801	69.901	70.001	70.001	69.901	69.601	69.801	69.301	69.801	68.801	69.301	69.301	68.301	69.201	69.101	70.101	70.101	66.001	66.801	65.901	66.001	66.001	66.101	66.601	67.101	67.101	66.001	67.401	66.701	66.701	67.301	65.701	65.701	66.001	65.201	66.201
Rhotorquevirus	Rhotorquevirus new sp1	madamur torque teno virus 69	PX374017	62.601	59.801	60.501	64.101	61.401	61.901	69.601	69.401	69.801	69.501	69.801	68.901	69.801	69.701	69.701	69.501	69.701	68.401	70.001	68.701	69.501	68.401	68.701	68.701	68.601	68.601	68.901	66.701	66.801	66.101	65.901	67.101	67.001	66.701	67.601	67.601	66.901	67.001	67.201	67.101	67.401	67.001	67.001	67.901	67.301	66.901
Rhotorquevirus	Rhotorquevirus new sp1	madamur torque teno virus 69	PX374019	62.901	59.601	61.401	63.001	62.901	61.301	69.801	69.701	69.801	69.101	69.801	69.101	69.301	69.601	69.501	69.301	69.001	68.301	69.401	68.601	69.701	68.501	68.701	68.801	68.801	68.901	69.101	65.701	66.901	66.201	66.001	67.201	67.101	66.701	67.701	66.901	67.201	67.401	67.201	66.401	67.301	66.101	66.101	66.801	66.401	66.501
Rhotorquevirus	Rhotorquevirus new sp1	madamur torque teno virus 69	PX374045	62.901	58.601	61.001	60.901	60.201	62.401	69.301	69.301	68.801	68.801	69.601	69.501	69.601	69.701	69.401	69.201	69.401	68.301	69.801	68.701	69.201	68.101	69.201	68.301	68.301	69.701	69.701	66.001	67.701	66.201	66.801	67.001	67.301	68.001	68.101	68.401	67.001	68.601	68.301	68.101	67.701	68.201	68.201	68.201	67.401	67.001
Rhotorquevirus	Rhotorquevirus new sp1	madamur torque teno virus 115	PX373988	62.901	62.001	61.601	58.701	59.001	59.501	67.401	67.301	69.001	69.301	69.301	69.201	68.801	69.301	69.401	68.901	68.801	69.401	68.701	68.001	69.201	68.701	69.401	68.601	68.601	68.601	69.401	68.101	67.101	68.001	67.201	67.801	67.701	67.301	67.901	68.001	67.801	66.901	66.501	67.401	67.301	67.201	67.101	67.501	67.501	67.701
Rhotorquevirus	Rhotorquevirus new sp1	madamur torque teno virus 115	PX374044	62.901	62.001	61.601	58.701	59.001	59.501	67.401	67.301	69.001	69.301	69.301	69.201	68.801	69.301	69.401	68.901	68.801	69.401	68.701	68.001	69.201	68.701	69.401	68.601	68.601	68.601	69.401	68.101	67.101	68.001	67.201	67.801	67.701	67.301	67.901	68.001	67.801	66.901	66.501	67.401	67.301	67.201	67.101	67.501	67.501	67.701
Rhotorquevirus	Rhotorquevirus new sp1	madamur torque teno virus 115	PX374010	63.601	61.301	61.101	58.601	58.901	59.701	67.901	67.801	68.801	69.001	69.001	68.901	68.501	69.401	68.601	68.701	68.601	68.401	68.301	68.001	68.301	68.701	68.201	68.601	68.601	68.601	68.801	68.201	67.701	67.201	66.901	67.801	67.701	67.401	67.801	68.001	67.601	67.101	66.801	67.101	67.201	66.501	66.401	67.601	67.601	67.301
Rhotorquevirus	Rhotorquevirus new sp1	madamur torque teno virus 79	PX374024	61.901	60.001	62.801	61.801	61.201	61.501	67.801	67.301	68.101	67.601	68.501	67.801	67.901	68.301	68.201	68.001	67.501	68.201	68.201	67.101	68.401	68.701	69.401	68.901	68.901	68.801	68.301	68.301	67.701	68.501	67.701	67.701	67.801	67.501	68.601	68.201	67.701	67.301	66.601	66.501	68.101	67.201	67.101	68.301	68.401	67.501
Rhotorquevirus	Rhotorquevirus new sp1	madamur torque teno virus 79	PX373989	63.301	59.001	62.001	58.201	58.401	61.001	66.301	67.201	68.901	68.501	68.601	69.001	68.401	69.101	68.601	68.401	68.301	68.701	68.701	68.101	68.301	67.401	68.401	68.201	68.201	67.701	68.301	68.501	66.601	68.601	67.501	67.001	66.901	66.701	67.001	67.401	67.201	67.401	66.901	66.601	67.101	67.201	67.101	67.901	67.701	67.401
Rhotorquevirus	Rhotorquevirus new sp1	madamur torque teno virus 79	PX374013	62.801	59.201	62.601	59.701	59.301	60.601	67.201	68.101	68.701	69.101	69.001	69.001	68.601	70.501	68.601	68.501	68.601	68.301	68.901	69.101	68.401	67.401	68.701	68.201	68.201	68.501	68.701	69.401	68.101	69.501	68.401	68.901	68.801	68.601	68.801	68.101	68.301	68.401	68.401	68.501	67.401	67.501	67.401	67.801	67.701	68.301
Rhotorquevirus	Rhotorquevirus new sp1	madamur torque teno virus 79	PX374007	62.501	59.201	59.701	59.701	59.601	61.801	67.301	67.401	68.001	69.401	69.801	68.701	68.801	68.501	68.201	68.501	68.001	69.101	68.401	68.701	68.601	67.801	69.101	69.101	68.101	69.401	69.101	68.501	67.301	68.801	68.001	68.501	68.401	68.201	69.101	68.601	68.901	68.301	67.401	68.901	67.301	66.901	66.801	68.401	68.301	68.201
Rhotorquevirus	Rhotorquevirus new sp1	madamur torque teno virus 79	PX374042	62.101	59.601	60.901	61.001	59.601	61.501	68.801	66.601	67.701	68.201	68.701	68.301	69.001	68.301	67.601	68.401	67.601	67.801	68.401	67.501	67.401	67.801	69.101	68.301	68.301	70.001	69.801	68.501	67.301	68.301	67.501	68.401	68.101	68.601	69.001	68.501	67.901	68.401	67.501	68.101	67.601	66.801	66.701	68.401	68.301	68.001
Rhotorquevirus	Rhotorquevirus new sp1	madamur torque teno virus 16	PX373991	64.301	58.501	65.301	60.001	60.301	60.701	66.801	67.301	68.801	68.101	69.201	68.701	68.601	68.501	68.301	68.501	68.201	67.601	68.301	67.301	67.601	67.801	67.801	67.201	67.101	68.001	68.001	66.601	66.201	66.601	66.501	66.501	66.601	66.601	67.201	67.401	66.501	67.201	66.901	65.001	66.901	66.601	66.501	67.201	67.301	67.001
Rhotorquevirus	Rhotorquevirus new sp1	madamur torque teno virus 90	PX373992	62.201	59.901	63.001	62.701	62.501	63.001	68.701	68.901	68.901	68.601	69.401	68.901	68.801	69.301	68.901	69.001	68.501	68.301	68.501	67.501	68.501	68.301	68.601	67.801	67.701	68.101	68.501	66.401	66.901	67.301	66.601	67.401	67.301	68.201	68.101	68.801	67.901	68.001	68.201	67.301	67.501	66.901	66.901	67.101	67.401	67.601
Rhotorquevirus	Rhotorquevirus new sp1	madamur torque teno virus 53	PX373994	63.001	59.401	62.201	63.001	62.801	63.201	67.601	68.101	68.601	68.601	69.101	68.901	68.901	69.101	68.901	68.701	68.401	68.001	68.401	68.601	67.501	67.701	67.701	67.301	67.201	68.401	68.501	66.301	67.201	66.601	66.001	67.601	67.701	67.401	67.301	68.101	67.401	67.801	68.401	67.801	67.001	66.701	66.701	66.601	66.901	66.701
Rhotorquevirus	Rhotorquevirus new sp1	madamur torque teno virus 90	PX373995	61.501	60.001	61.801	60.501	60.601	62.101	69.401	68.501	69.201	69.001	69.901	69.501	69.201	69.601	69.501	69.501	69.201	68.501	69.001	69.001	67.601	68.001	68.201	67.401	67.301	67.501	67.301	66.901	68.101	66.101	66.201	66.801	66.901	67.701	67.701	67.701	67.301	68.101	69.001	66.601	67.701	68.201	68.201	68.501	67.401	67.901
Rhotorquevirus	Rhotorquevirus new sp1	madamur torque teno virus 90	PX374002	61.901	60.701	63.901	61.701	61.301	63.201	69.201	68.801	69.401	68.501	68.801	68.201	68.901	68.401	68.201	68.701	68.601	67.801	69.101	67.601	67.801	67.701	67.201	67.201	67.201	68.501	68.501	67.101	67.601	66.801	66.901	68.101	68.101	68.101	68.101	68.201	67.501	68.601	68.701	67.201	67.701	67.001	67.001	67.301	67.701	67.601
Rhotorquevirus	Rhotorquevirus new sp1	madamur torque teno virus 90	PX374004	61.701	59.501	62.101	63.101	62.901	62.601	67.801	67.301	68.001	68.401	68.701	68.501	68.301	68.601	68.501	68.601	67.901	68.401	68.101	67.101	68.201	68.101	68.201	67.301	67.201	68.201	68.201	67.101	67.201	67.301	66.601	67.801	67.901	68.101	67.701	67.801	67.801	67.701	67.401	66.901	67.601	67.601	67.501	68.001	67.401	67.501
Rhotorquevirus	Rhotorquevirus new sp1	madamur torque teno virus 90	PX374023	62.901	59.401	62.401	62.301	62.401	62.801	69.301	67.601	68.901	69.201	69.401	69.101	69.301	69.301	69.101	68.601	68.901	68.501	69.601	68.601	67.901	68.801	67.901	67.601	67.501	69.701	69.401	67.601	67.701	67.701	67.601	68.601	68.601	68.201	67.901	67.901	68.101	68.401	69.601	67.201	67.701	67.801	67.801	67.801	67.701	67.201
Rhotorquevirus	Rhotorquevirus new sp1	madamur torque teno virus 53	PX374014	62.001	61.501	61.601	62.601	61.701	63.601	68.801	67.001	68.801	68.601	69.401	68.901	68.901	69.001	68.801	68.501	68.501	68.401	69.001	69.001	68.301	68.001	68.601	68.101	68.001	68.301	68.401	67.901	67.401	67.901	67.601	68.101	68.001	68.101	68.701	68.901	67.501	68.301	68.101	68.101	67.601	67.501	67.501	68.301	68.501	67.801
Rhotorquevirus	Rhotorquevirus new sp1	madamur torque teno virus 53	PX373993	63.001	60.001	62.301	62.601	62.001	64.001	68.701	68.801	68.501	68.801	69.201	69.401	69.601	68.901	68.801	68.401	68.501	69.101	68.401	68.201	68.801	69.601	68.301	69.001	68.901	68.701	68.501	68.101	67.601	68.701	67.501	67.801	67.901	67.701	68.401	68.801	68.801	68.201	68.101	68.001	68.001	68.301	68.201	68.801	68.601	68.201
Rhotorquevirus	Rhotorquevirus new sp1	madamur torque teno virus 53	PX374012	62.601	59.501	63.601	62.301	62.501	63.701	69.401	68.401	68.701	68.701	69.201	68.801	69.201	69.401	68.601	68.701	68.801	69.201	69.201	68.101	68.001	68.601	68.601	67.801	67.701	68.301	68.701	68.401	68.301	68.201	67.201	68.001	68.101	68.901	67.501	68.901	67.501	69.001	69.101	68.301	67.101	67.801	67.701	69.701	69.501	69.401
Rhotorquevirus	Rhotorquevirus new sp1	madamur torque teno virus 53	PX373986	63.401	60.501	62.901	60.601	60.201	62.201	68.701	67.801	69.301	69.001	69.601	68.901	69.201	69.401	69.001	69.501	68.701	69.601	69.301	69.201	68.601	68.401	68.101	67.601	67.501	68.701	68.401	67.901	68.401	68.301	68.901	69.401	69.301	69.001	69.401	69.901	69.201	69.601	68.401	68.301	68.201	68.101	68.101	69.101	68.301	68.501
Rhotorquevirus	Rhotorquevirus new sp1	madamur torque teno virus 53	PX373997	63.901	61.601	61.401	62.501	62.601	63.101	68.901	68.901	68.801	68.801	69.101	69.201	68.601	69.501	69.101	68.801	68.501	69.201	68.901	68.001	69.001	67.601	69.001	68.401	68.301	68.101	69.101	67.601	67.601	68.601	67.801	68.001	68.001	68.901	68.801	69.401	67.201	68.901	67.901	67.701	68.201	67.501	67.401	68.701	68.301	68.401
Rhotorquevirus	Rhotorquevirus new sp1	madamur torque teno virus 53	PX374021	64.001	60.501	61.801	62.501	62.601	63.101	69.301	68.801	68.801	68.301	69.101	68.701	68.601	69.001	68.501	68.601	67.901	68.501	68.801	67.201	68.401	67.701	68.901	68.401	68.301	68.201	68.201	68.101	67.801	68.601	67.601	69.001	69.001	68.901	69.101	69.201	68.201	69.001	68.101	68.301	67.501	67.601	67.501	69.301	68.201	68.001
Rhotorquevirus	Rhotorquevirus new sp1	madamur torque teno virus 53	PX374054	64.001	61.001	61.601	62.401	62.501	63.101	69.601	69.001	68.801	68.301	69.101	68.701	68.601	69.001	68.501	68.801	67.901	68.601	69.101	67.501	68.401	67.601	68.901	68.401	68.301	68.201	68.501	67.501	67.901	68.501	67.701	68.001	68.001	69.001	68.701	69.401	67.201	68.901	67.901	67.601	68.101	67.401	67.301	68.701	68.401	68.601
Rhotorquevirus	Rhotorquevirus new sp1	madamur torque teno virus 53	PX374028	63.101	60.201	64.701	62.101	62.001	63.101	69.301	69.701	69.801	69.301	70.001	69.701	70.001	69.801	69.601	69.401	69.201	69.601	69.901	68.501	69.501	68.801	68.501	67.801	67.701	68.901	68.901	67.901	68.001	68.701	67.201	68.601	68.401	69.401	69.201	69.601	68.601	68.501	68.401	68.201	68.101	68.301	68.201	68.701	68.401	68.301
Rhotorquevirus	Rhotorquevirus new sp1	madamur torque teno virus 53	PX373999	61.601	64.001	61.201	62.701	61.501	62.501	68.901	68.801	69.901	69.401	70.201	69.401	69.501	70.101	69.101	69.701	68.901	69.001	69.401	68.301	69.001	68.901	68.701	68.401	68.301	68.501	68.501	67.801	68.001	67.701	67.501	68.901	69.001	69.001	69.001	69.501	68.501	68.901	69.201	68.301	68.001	68.301	68.201	68.701	68.601	67.901
Rhotorquevirus	Rhotorquevirus new sp1	madamur torque teno virus 53	PX374031	62.501	64.201	61.901	62.901	62.201	62.701	70.301	69.901	70.001	69.501	70.301	69.601	69.801	69.101	69.501	69.901	69.101	69.301	69.801	67.801	69.101	70.101	69.301	69.301	69.201	69.001	69.001	67.601	66.901	67.801	67.201	68.101	68.201	68.001	68.601	68.001	67.301	68.001	68.101	67.001	67.001	66.901	66.801	66.901	67.001	67.701
Rhotorquevirus	Rhotorquevirus new sp1	madamur torque teno virus 53	PX374036	62.501	64.201	61.901	62.901	62.201	62.701	70.301	69.901	70.001	69.501	70.301	69.601	69.801	69.101	69.501	69.901	69.101	69.301	69.801	67.801	69.101	70.101	69.301	69.301	69.201	69.001	69.001	67.601	66.901	67.801	67.201	68.101	68.201	68.001	68.601	68.001	67.301	68.001	68.101	67.001	67.001	66.901	66.801	66.901	67.001	67.701
Rhotorquevirus	Rhotorquevirus new sp1	madamur torque teno virus 53	PX374001	63.201	60.601	61.701	62.901	62.901	63.101	70.501	69.401	69.701	69.001	69.901	69.401	69.501	69.601	69.301	69.701	68.901	69.601	69.501	68.301	69.901	70.101	69.301	68.801	68.701	70.001	69.901	67.901	68.201	68.001	67.601	69.001	69.101	69.401	68.801	69.201	68.801	69.001	68.801	68.901	68.301	68.501	68.401	69.001	68.901	67.901
Rhotorquevirus	Rhotorquevirus new sp1	madamur torque teno virus 53	PX374022	62.601	63.101	61.001	63.001	63.001	62.701	70.501	69.501	70.201	69.401	70.301	69.701	69.901	70.501	69.301	69.801	69.301	69.401	69.801	68.701	69.401	69.701	69.201	68.901	68.801	68.801	68.801	68.001	67.801	68.501	67.401	69.201	69.301	69.101	69.101	69.201	68.701	69.201	69.201	68.701	67.901	68.201	68.101	68.501	68.201	67.901
Rhotorquevirus	Rhotorquevirus new sp1	madamur torque teno virus 53	PX374033	61.801	63.201	63.001	63.301	62.401	63.101	70.001	68.901	69.801	68.501	69.401	68.801	69.101	69.501	68.501	69.101	68.501	68.601	68.901	67.501	68.701	69.301	68.101	69.301	68.901	68.501	68.501	68.101	68.601	68.301	67.201	69.101	69.201	69.301	68.501	68.801	68.401	69.601	69.001	69.101	68.301	68.501	68.401	68.501	68.301	68.301
Rhotorquevirus	Rhotorquevirus new sp1	madamur torque teno virus 53	PX373987	62.701	58.901	63.601	62.401	61.701	62.901	68.801	69.401	69.101	69.201	69.801	69.201	69.601	69.901	69.701	69.301	69.001	69.401	69.101	68.401	68.701	69.701	68.301	68.101	68.101	68.801	69.101	68.701	68.201	68.401	67.601	68.301	68.401	69.301	68.201	69.801	68.301	68.401	68.101	67.901	67.701	68.401	68.301	68.801	68.501	68.601
Rhotorquevirus	Rhotorquevirus new sp1	madamur torque teno virus 11	PX374030	63.501	60.101	63.501	63.001	62.301	62.601	69.201	69.801	70.301	70.101	70.701	70.001	70.101	69.801	69.701	69.801	69.501	69.701	70.201	69.101	69.501	70.201	69.601	69.201	69.401	70.501	70.901	68.301	69.001	68.401	67.901	68.901	69.001	69.201	69.501	70.201	68.601	68.901	69.001	68.401	67.501	67.901	67.801	69.401	69.101	68.201
Rhotorquevirus	Rhotorquevirus new sp1	madamur torque teno virus 53	PX374034	62.901	60.501	63.401	61.901	61.401	62.901	69.601	69.001	69.901	69.501	70.101	69.201	69.301	69.601	69.101	69.701	69.201	69.701	68.901	67.901	69.801	69.101	69.801	69.301	69.401	69.001	68.901	68.401	68.701	68.201	68.401	69.501	69.401	69.401	69.201	69.801	69.501	69.101	69.101	68.501	68.401	68.001	67.901	69.501	69.301	69.101
Rhotorquevirus	Rhotorquevirus murid1	rodent Torque teno virus 1	KJ194617	62.201	58.501	60.301	60.801	59.801	60.201	62.501	62.001	61.701	61.601	60.601	61.001	60.601	63.401	61.601	60.801	61.101	63.601	60.601	61.501	63.501	60.301	60.601	61.201	60.801	58.401	59.001	61.701	61.901	61.301	60.901	61.301	61.301	61.501	59.901	59.601	60.801	60.701	60.101	61.101	61.601	59.201	59.101	61.701	61.301	61.001
Wawtorquevirus	Wawtorquevirus crice1	rodent Torque teno virus 8	MF541389	61.301	60.001	58.601	60.101	59.501	59.201	63.201	62.701	62.001	63.301	62.901	61.101	61.101	60.601	61.401	61.101	63.001	61.601	61.101	62.001	62.701	62.301	65.801	65.001	64.601	63.101	62.801	60.901	62.501	61.501	63.401	60.101	61.001	60.401	61.101	61.101	61.501	61.901	60.801	61.701	61.701	62.401	62.401	61.001	62.301	60.801
Wawtorquevirus	Wawtorquevirus murid3	rodent Torque teno virus 2	KM609325	59.501	56.601	60.001	58.701	58.701	59.901	60.801	58.901	60.801	60.701	60.701	61.301	61.101	61.701	60.801	60.801	62.001	62.301	60.401	61.201	59.401	59.301	58.501	60.501	59.101	57.801	58.901	57.501	60.001	58.501	58.601	59.101	59.101	59.601	60.501	59.801	58.101	61.101	59.501	60.601	60.001	59.301	60.401	60.001	59.701	59.301
Wawtorquevirus	Wawtorquevirus_murid3	madamur torque teno virus 1	PX374530	62.501	60.501	59.701	59.901	60.101	58.701	61.601	59.101	60.401	59.801	60.701	60.101	59.801	59.501	59.401	59.801	58.701	60.201	58.101	60.001	60.301	60.501	60.501	60.801	59.801	60.601	61.001	59.001	59.601	61.701	61.601	61.701	61.501	61.201	59.601	62.701	61.701	59.001	60.901	62.301	58.101	58.601	58.501	60.601	58.801	59.701
Wawtorquevirus	Wawtorquevirus_murid3	madamur torque teno virus 1	PX374532	62.501	59.801	60.001	60.901	61.001	58.701	61.801	58.701	60.201	59.701	60.601	60.101	59.901	59.601	59.301	59.901	59.001	60.401	58.701	59.401	61.401	60.701	60.901	62.001	61.901	61.001	61.501	59.001	59.701	59.401	60.901	61.501	62.201	61.801	60.601	62.101	60.501	59.201	59.901	62.101	58.401	58.701	59.101	59.501	59.401	59.901
Wawtorquevirus	Wawtorquevirus_murid3	madamur torque teno virus 1	PX374537	62.501	59.901	60.001	60.901	61.101	58.801	61.801	58.701	60.301	59.801	60.701	60.201	60.001	59.701	59.401	59.901	59.101	60.501	58.901	59.401	60.901	60.501	61.001	61.801	61.701	61.001	61.501	58.301	58.101	59.201	60.901	61.201	61.801	62.001	60.601	62.501	60.501	59.201	60.401	62.201	58.401	58.801	59.501	59.601	58.001	58.001
Wawtorquevirus	Wawtorquevirus_murid3	madamur torque teno virus 1	PX374531	62.601	60.501	59.801	59.501	59.601	58.601	61.701	59.501	57.801	57.801	60.701	60.001	59.801	59.701	58.101	57.901	57.701	60.101	58.601	59.601	59.501	60.401	60.501	60.901	62.201	60.501	60.601	59.001	59.101	58.201	61.001	61.401	61.401	62.001	60.801	62.701	59.701	60.101	61.001	62.901	58.101	58.301	58.201	59.101	57.801	57.601
Wawtorquevirus	Wawtorquevirus_murid3	madamur torque teno virus 1	PX374538	62.801	59.801	59.901	59.101	59.301	58.901	61.301	58.901	60.601	60.201	60.501	60.401	60.501	59.601	60.501	59.401	59.901	60.701	57.801	60.201	61.601	60.401	60.801	59.801	60.401	59.801	60.201	59.101	60.901	59.101	60.601	62.501	59.301	60.001	61.801	62.901	60.201	59.701	59.301	61.501	58.301	59.301	59.301	58.801	59.201	60.101
Wawtorquevirus	Wawtorquevirus_murid3	madamur torque teno virus 1	PX374563	63.701	60.901	59.601	60.501	60.601	59.201	61.201	58.301	61.001	59.901	60.801	60.601	60.401	60.801	60.301	60.701	60.301	61.101	57.601	59.501	61.301	60.101	61.401	62.301	62.101	59.801	60.201	58.101	60.801	58.301	59.201	61.701	58.901	59.601	62.301	62.601	61.201	60.501	61.501	61.901	60.101	59.601	58.901	59.701	59.201	60.501
Wawtorquevirus	Wawtorquevirus_murid3	madamur torque teno virus 1	PX374545	63.901	61.001	59.001	60.701	60.901	59.601	61.001	58.501	60.601	59.501	60.501	60.501	60.101	60.601	59.301	60.501	60.501	60.801	58.701	59.501	61.101	60.001	61.501	60.501	60.801	59.801	60.101	57.701	61.001	58.301	59.201	59.201	58.501	59.101	61.001	61.001	60.101	60.401	61.001	61.901	60.201	58.501	58.101	59.701	59.401	60.401
Wawtorquevirus	Wawtorquevirus_murid3	madamur torque teno virus 1	PX374542	63.401	60.501	59.901	60.501	59.201	59.301	61.001	60.101	61.201	60.801	61.101	59.701	59.901	59.901	60.501	60.201	59.001	61.101	59.301	58.901	61.501	59.801	60.201	62.201	62.201	59.901	60.101	59.401	60.301	58.401	59.701	60.701	59.901	60.501	61.601	63.501	60.701	61.101	59.601	62.701	57.701	59.801	59.801	58.601	60.501	59.601
Wawtorquevirus	Wawtorquevirus_murid3	madamur torque teno virus 1	PX374543	62.501	60.201	59.601	60.601	60.601	59.101	60.801	60.401	61.801	61.001	62.401	61.401	61.401	61.301	61.301	61.201	60.701	61.301	61.301	61.301	62.101	60.401	61.701	60.201	60.401	60.901	60.901	58.101	59.501	59.501	58.501	60.901	60.601	61.701	61.701	60.801	60.601	61.501	60.001	62.501	57.701	58.601	58.401	61.301	59.701	59.801
Wawtorquevirus	Wawtorquevirus_murid3	madamur torque teno virus 1	PX374548	62.201	59.601	60.001	59.701	59.401	58.601	61.601	59.201	62.001	61.601	62.101	61.301	61.401	61.301	61.901	61.601	59.201	61.601	61.901	61.701	61.301	60.701	62.701	63.301	63.201	62.001	61.401	58.301	60.801	58.201	59.901	61.901	61.201	60.401	62.601	62.601	60.901	61.801	61.701	63.101	60.301	60.001	59.801	59.401	61.201	61.201
Wawtorquevirus	Wawtorquevirus_murid3	madamur torque teno virus 1	PX374555	62.301	59.601	59.701	59.001	59.401	58.501	61.901	59.601	62.001	61.601	62.101	61.301	61.401	61.301	61.901	61.601	59.201	61.601	62.101	61.301	60.501	60.701	62.401	63.101	63.101	62.101	61.501	59.001	59.901	58.601	60.001	60.101	61.401	62.201	62.601	62.601	61.201	61.501	59.101	63.101	60.201	60.001	59.801	59.401	58.501	60.301
Wawtorquevirus	Wawtorquevirus_murid3	madamur torque teno virus 1	PX374544	61.801	59.801	59.101	60.201	60.301	58.501	60.501	60.601	60.301	60.201	60.701	59.801	59.501	59.401	59.701	59.601	59.601	59.901	60.201	59.701	61.001	59.801	60.001	60.601	60.701	59.901	60.101	59.501	60.601	60.101	58.501	62.001	59.901	59.201	60.101	60.201	61.101	60.801	58.901	62.501	58.201	59.801	59.801	61.101	59.501	59.601
Wawtorquevirus	Wawtorquevirus_murid3	madamur torque teno virus 1	PX374551	61.601	59.701	59.001	60.101	60.301	58.501	60.701	60.801	60.401	60.201	60.701	59.801	59.501	59.201	59.701	59.601	60.401	59.901	59.401	59.701	60.701	59.801	60.001	62.101	62.001	59.701	59.901	58.901	60.501	59.001	58.401	62.001	59.801	61.901	60.901	61.001	61.301	61.101	59.101	62.501	58.301	58.901	58.901	59.501	59.501	59.601
Wawtorquevirus	Wawtorquevirus_murid3	madamur torque teno virus 1	PX374552	62.301	61.001	59.401	59.101	59.801	58.401	60.901	60.401	60.301	60.901	60.701	60.201	60.001	59.601	60.101	59.901	59.701	60.801	59.701	60.001	60.601	59.601	61.201	62.401	62.301	61.601	59.901	58.601	59.801	58.901	58.801	60.801	60.601	61.001	60.001	60.301	61.401	61.401	58.901	63.101	58.201	58.901	58.901	60.801	58.201	59.901
Wawtorquevirus	Wawtorquevirus_murid3	madamur torque teno virus 1	PX374556	62.301	61.001	59.401	59.101	59.801	58.401	60.901	60.401	60.301	60.901	60.701	60.201	60.001	59.601	60.101	59.901	59.701	60.801	59.701	60.001	60.601	59.601	61.201	62.401	62.301	61.601	59.901	58.601	59.801	58.901	58.801	60.801	60.601	61.001	60.001	60.301	61.401	61.401	58.901	63.101	58.201	58.901	58.901	60.801	58.201	59.901
Wawtorquevirus	Wawtorquevirus_murid3	madamur torque teno virus 1	PX374553	63.801	60.501	59.701	59.201	59.801	59.501	59.601	60.901	59.801	59.901	59.701	59.801	59.101	58.201	59.401	58.701	58.301	59.401	58.801	58.801	60.101	59.301	59.401	61.701	61.701	58.901	59.201	59.501	60.801	60.401	60.301	62.101	59.901	62.101	62.101	62.001	61.201	60.001	61.101	63.201	62.801	61.001	61.001	61.501	61.201	60.301
Wawtorquevirus	Wawtorquevirus_murid3	madamur torque teno virus 1	PX374554	63.801	60.501	59.701	59.201	59.801	59.501	59.601	60.901	59.801	59.901	59.701	59.801	59.101	58.201	59.401	58.701	58.301	59.401	58.801	58.801	60.101	59.301	59.401	61.701	61.701	58.901	59.201	59.501	60.801	60.401	60.301	62.101	59.901	62.101	62.101	62.001	61.201	60.001	61.101	63.201	62.801	61.001	61.001	61.501	61.201	60.301
Wawtorquevirus	Wawtorquevirus_murid3	madamur torque teno virus 1	PX374539	61.101	60.701	60.301	59.101	59.601	58.001	59.101	60.401	59.001	58.801	60.601	59.801	58.901	58.601	60.101	59.601	60.701	59.901	58.901	58.901	59.401	59.601	59.301	61.701	61.601	60.001	60.201	59.101	59.401	59.601	59.401	60.701	59.401	60.601	61.501	61.601	60.401	63.101	60.201	61.701	58.301	58.701	58.701	59.501	59.101	59.301
Wawtorquevirus	Wawtorquevirus_murid3	madamur torque teno virus 1	PX374559	60.901	61.101	59.801	58.601	58.901	57.301	58.901	59.701	58.501	58.701	59.001	59.201	58.701	58.201	58.901	58.701	59.401	60.101	58.501	58.501	59.501	60.101	58.101	60.101	59.901	60.501	61.001	59.201	58.901	59.401	60.501	61.901	61.301	61.101	61.601	62.001	59.501	62.901	60.601	62.501	58.001	57.901	57.901	59.001	59.801	59.201
Wawtorquevirus	Wawtorquevirus_murid3	madamur torque teno virus 1	PX374546	60.701	60.901	58.901	59.301	59.601	57.901	58.901	59.501	58.801	59.301	61.001	60.301	59.501	60.201	59.101	60.801	60.601	60.701	58.201	58.801	60.201	59.701	59.601	61.701	61.601	60.201	60.401	57.701	59.501	60.701	59.601	61.901	62.501	62.001	59.901	60.101	60.201	62.701	59.701	62.401	61.101	58.601	58.601	60.801	60.801	61.001
Wawtorquevirus	Wawtorquevirus_murid3	madamur torque teno virus 1	PX374561	61.201	60.901	59.801	59.601	59.401	57.701	59.401	60.101	59.801	59.201	60.201	59.201	59.001	58.301	59.201	59.001	61.001	59.701	58.701	59.301	60.001	59.701	60.301	61.301	60.601	59.901	60.101	58.901	59.701	60.101	60.101	60.601	60.101	59.901	61.201	61.701	60.401	61.201	60.901	62.501	58.901	58.401	58.401	59.001	59.801	59.501
Wawtorquevirus	Wawtorquevirus_murid3	madamur torque teno virus 1	PX374558	60.601	60.901	59.401	58.901	59.201	58.101	59.601	60.801	59.801	59.801	59.801	59.401	58.501	58.801	59.601	59.601	59.301	60.101	58.601	59.401	60.001	59.201	60.001	61.901	61.701	60.101	60.301	57.701	59.201	58.501	58.801	60.301	59.901	60.401	61.401	59.201	59.601	63.901	60.601	62.201	59.301	58.301	58.301	59.201	60.001	60.201
Wawtorquevirus	Wawtorquevirus_murid3	madamur torque teno virus 1	PX374557	63.101	60.901	58.001	59.101	59.301	58.801	61.601	59.901	61.101	60.801	61.301	60.701	60.501	60.401	60.301	60.201	61.401	60.601	60.401	59.801	62.001	61.001	60.801	60.201	60.501	61.401	61.601	59.801	60.901	59.601	58.601	61.801	60.901	60.601	62.301	61.501	61.201	61.301	61.401	62.801	59.301	59.701	59.501	60.501	60.501	60.301
Wawtorquevirus	Wawtorquevirus_murid3	madamur torque teno virus 1	PX374549	64.201	60.301	60.501	61.001	60.901	59.301	61.501	60.301	60.401	60.501	60.901	58.901	59.801	59.101	59.601	60.101	60.301	59.901	60.101	59.701	60.001	60.001	61.101	61.901	62.101	60.401	60.601	59.101	59.901	61.901	60.101	62.901	62.601	62.001	61.601	61.601	60.601	60.501	62.201	62.601	58.101	58.701	58.701	59.701	58.401	60.501
Wawtorquevirus	Wawtorquevirus_murid3	madamur torque teno virus 1	PX374550	61.301	61.201	60.601	60.201	60.201	59.801	61.601	60.601	59.301	60.101	60.501	60.101	59.701	58.701	59.701	59.001	60.501	59.601	59.701	59.201	60.001	60.701	61.601	63.301	63.301	60.201	61.001	59.301	60.201	59.801	58.701	61.601	61.201	60.901	61.001	61.301	60.301	62.801	62.201	63.201	57.401	58.101	58.001	61.501	61.001	62.201
Wawtorquevirus	Wawtorquevirus_murid3	madamur torque teno virus 1	PX374562	62.301	59.701	59.501	60.101	60.001	59.001	60.201	60.401	60.301	59.701	60.701	59.901	59.701	58.701	59.401	59.001	60.201	59.501	59.901	59.301	59.501	60.001	60.401	62.301	62.201	59.401	60.501	59.501	59.201	59.701	59.801	60.701	61.501	60.701	61.601	61.001	60.201	60.101	62.801	61.701	60.101	60.101	60.001	63.101	62.501	63.801
Wawtorquevirus	Wawtorquevirus_murid3	madamur torque teno virus 55	PX374533	61.501	60.601	61.001	59.901	59.801	58.501	61.101	62.201	60.701	60.601	62.801	62.101	62.001	60.201	61.301	61.301	61.101	61.901	61.801	60.401	59.601	59.901	60.001	61.301	61.301	60.101	60.701	62.201	59.701	62.701	59.501	62.301	59.101	60.401	60.801	60.701	59.201	60.001	60.701	62.301	60.701	59.801	59.701	60.601	60.101	61.101
Wawtorquevirus	Wawtorquevirus_murid3	madamur torque teno virus 55	PX374540	61.401	60.601	62.401	60.001	60.101	58.901	60.501	61.201	60.801	60.701	62.901	62.301	62.201	59.901	61.401	61.401	60.801	61.801	59.401	59.701	60.101	59.201	60.001	61.401	61.101	61.901	60.701	61.701	59.401	61.901	59.401	61.601	58.201	59.701	59.401	59.601	59.701	59.001	60.601	62.501	60.301	59.901	59.001	61.401	62.501	60.001
Wawtorquevirus	Wawtorquevirus_murid3	madamur torque teno virus 55	PX374541	61.401	60.501	62.401	59.901	60.101	58.601	60.901	61.101	60.901	60.801	63.001	62.401	62.301	59.901	61.501	61.501	60.901	61.901	59.701	59.801	60.101	59.401	60.101	61.601	61.501	60.201	60.801	60.501	59.601	61.901	60.001	61.101	59.801	60.701	60.201	60.301	59.501	59.101	59.601	62.101	60.301	59.501	59.401	61.301	60.101	59.301
Wawtorquevirus	Wawtorquevirus_murid3	madamur torque teno virus 55	PX374535	61.401	60.901	60.101	59.601	59.401	58.801	61.201	61.401	62.201	61.901	62.501	59.901	59.801	60.101	60.301	61.501	60.301	59.901	61.901	59.801	60.101	59.201	60.001	61.301	61.301	61.101	61.701	62.301	59.601	62.501	61.001	61.701	61.301	61.301	61.801	62.001	60.401	59.901	60.701	62.601	61.501	60.801	60.701	62.401	62.401	61.601
Wawtorquevirus	Wawtorquevirus_murid3	madamur torque teno virus 55	PX374534	61.501	61.801	60.001	61.001	60.101	58.801	60.701	62.201	60.001	62.001	60.001	62.501	62.601	60.001	61.301	61.101	58.901	61.801	59.701	60.301	60.201	60.301	60.001	61.401	61.001	61.401	60.601	60.601	60.401	61.101	59.801	59.801	60.501	59.901	61.601	61.201	59.301	61.201	62.201	62.001	60.201	60.501	60.401	62.301	61.201	62.801
Wawtorquevirus	Wawtorquevirus_murid3	madamur torque teno virus 55	PX374560	62.301	61.901	59.101	60.801	61.501	59.101	60.301	60.901	59.601	61.501	60.101	61.201	59.601	59.601	60.801	59.401	58.501	59.601	59.601	60.401	60.301	60.001	60.301	61.301	61.001	61.401	60.701	60.901	60.301	62.301	59.201	62.301	62.301	62.101	61.001	60.701	58.901	60.401	62.101	62.601	59.701	60.201	60.101	62.901	61.001	63.601
Wawtorquevirus	Wawtorquevirus_murid3	madamur torque teno virus 55	PX374536	61.501	62.401	58.301	61.201	60.101	59.101	60.701	61.801	59.301	59.001	59.901	59.201	62.201	59.201	59.601	58.701	58.101	58.801	59.201	60.101	60.401	60.001	61.001	61.501	61.101	61.201	60.601	60.501	58.801	60.801	58.901	62.101	60.101	60.601	60.901	60.801	61.201	59.801	60.101	62.001	60.001	61.101	61.001	62.401	63.901	62.801
Wawtorquevirus	Wawtorquevirus_murid3	madamur torque teno virus 55	PX374547	62.201	61.001	60.601	61.801	60.301	58.601	61.301	61.501	61.101	61.301	62.001	61.701	61.801	61.101	61.201	60.801	61.401	60.501	61.101	59.701	59.101	60.301	61.101	61.301	61.401	59.701	60.301	59.701	59.201	61.601	57.801	61.201	61.501	60.901	59.301	59.201	58.301	60.501	59.401	60.101	59.401	59.501	59.601	60.301	59.701	59.401
Wawtorquevirus	Wawtorquevirus culic2	mosquito VEM Anellovirus SDRB A	HQ335084	61.301	57.301	60.101	60.101	60.001	58.101	61.001	60.901	62.701	62.301	62.701	61.601	62.401	62.701	62.401	62.301	62.101	64.201	61.001	63.001	61.901	62.801	61.801	61.301	61.901	62.001	61.601	64.401	61.901	62.801	62.601	62.601	62.901	63.101	60.301	60.001	63.001	62.201	60.901	63.501	62.801	64.701	64.201	64.501	64.901	64.601
Wawtorquevirus	Wawtorquevirus crice2	rodent Torque teno virus 3	MF541374	61.701	59.701	59.501	57.801	58.101	57.901	61.401	61.901	61.801	63.201	63.301	61.701	62.001	62.001	63.601	63.801	62.301	63.401	62.701	64.301	62.401	62.001	62.901	61.501	61.301	62.001	62.101	58.701	61.101	60.801	62.001	59.201	59.401	57.801	59.701	59.301	61.501	62.301	60.501	61.701	60.801	61.001	61.101	61.001	60.201	59.801
Wawtorquevirus	Wawtorquevirus murid2	rodent Torque teno virus 2	KJ194604	59.101	58.701	57.601	58.901	59.001	58.801	62.801	63.401	61.801	61.401	62.901	62.701	63.301	63.101	63.101	62.601	62.901	61.801	63.601	64.301	60.001	61.601	63.901	62.401	62.501	62.101	61.301	62.601	64.001	63.101	60.701	63.001	63.201	63.201	63.001	63.601	60.001	61.901	62.501	61.401	63.001	60.701	63.601	64.001	63.501	62.101
Wawtorquevirus	Wawtorquevirus crice3	rodent Torque teno virus 7	MF541388	61.301	60.401	56.601	58.801	58.701	57.901	59.901	62.401	60.301	60.301	60.101	60.101	60.201	60.001	60.501	61.001	60.001	60.601	62.101	61.301	60.201	61.901	64.201	59.301	62.001	60.501	61.001	64.001	63.001	63.101	60.901	61.001	60.801	60.701	60.801	60.401	61.301	61.001	60.701	60.701	61.901	60.501	60.501	62.901	62.001	62.901
Aleptorquevirus	Aleptorquevirus culic1	mosquito VEM Anellovirus SDBVL A	HQ335082	60.901	58.801	58.001	59.701	59.901	59.901	60.401	59.601	61.601	60.301	60.001	60.401	60.201	60.601	59.901	59.901	60.901	61.401	61.401	60.701	60.601	60.701	59.901	60.901	60.801	60.801	60.401	60.401	60.201	62.201	61.901	62.401	62.201	61.401	61.701	61.701	61.501	61.301	61.301	60.901	60.101	62.301	62.301	64.001	63.001	62.901
Aleptorquevirus	Aleptorquevirus_culic1	madamur torque teno virus 62	PX374479	61.401	58.101	58.401	61.901	61.501	60.901	61.301	60.501	60.001	60.101	59.201	59.701	59.801	60.401	59.401	59.401	61.401	59.501	60.901	60.201	60.501	59.901	60.101	60.201	60.201	61.601	61.501	58.901	60.301	61.101	61.801	61.001	61.001	60.301	60.001	60.001	60.701	61.701	59.001	60.801	59.601	60.701	60.701	62.301	61.401	61.601
Aleptorquevirus	Aleptorquevirus_culic1	madamur torque teno virus 62	PX374485	61.301	58.101	58.501	61.601	61.401	61.001	60.701	60.501	59.901	59.701	59.201	59.701	59.801	59.701	59.001	59.201	61.201	59.501	60.301	60.201	60.601	60.001	60.101	60.401	60.201	61.601	60.701	59.001	60.301	61.001	61.801	60.701	60.701	60.401	60.001	60.001	60.501	62.001	59.701	60.801	59.401	60.701	60.701	62.301	61.401	61.001
Aleptorquevirus	Aleptorquevirus_culic1	madamur torque teno virus 62	PX374486	61.301	57.901	58.501	61.701	61.401	60.701	60.801	60.701	60.501	61.101	59.701	60.201	60.301	60.901	60.001	59.501	61.401	60.001	61.101	60.701	61.001	60.501	60.101	60.801	60.801	61.701	61.601	59.001	60.401	61.001	61.901	60.901	61.301	60.601	60.101	61.001	60.601	61.801	59.501	60.801	59.501	60.801	60.801	62.501	61.701	61.901
Aleptorquevirus	Aleptorquevirus_culic1	madamur torque teno virus 62	PX374499	61.201	58.101	58.801	61.301	61.001	60.501	60.701	60.601	60.001	60.601	59.201	59.701	59.801	60.401	59.401	59.401	61.301	59.501	60.901	60.201	60.501	60.101	60.101	60.301	60.301	61.601	61.501	58.901	60.301	61.101	61.901	61.001	61.001	60.301	60.001	60.001	60.601	61.801	59.501	60.801	59.601	60.701	60.701	62.601	61.401	61.601
Aleptorquevirus	Aleptorquevirus_culic1	madamur torque teno virus 62	PX374487	61.401	58.001	58.601	61.901	61.701	61.001	60.901	60.701	60.501	60.301	59.801	60.301	60.401	60.301	59.801	59.501	61.401	60.001	60.601	60.801	61.201	60.601	60.201	61.001	60.801	61.801	60.901	59.201	60.401	61.001	61.901	60.701	61.101	60.801	60.201	61.101	60.601	62.101	59.801	60.901	59.401	60.901	60.901	62.501	61.601	61.201
Aleptorquevirus	Aleptorquevirus_culic1	madamur torque teno virus 62	PX374489	61.101	58.201	59.601	61.501	61.301	60.601	62.001	59.801	60.401	60.401	59.801	60.101	60.501	60.701	60.001	59.701	60.201	59.901	59.801	61.001	60.901	61.201	58.301	60.301	60.201	61.701	60.801	59.401	60.401	61.301	61.001	60.801	60.801	60.801	60.301	60.401	61.201	61.901	60.001	60.701	60.301	60.701	60.701	62.401	61.501	61.401
Aleptorquevirus	Aleptorquevirus_culic1	madamur torque teno virus 62	PX374483	60.801	58.201	56.701	58.801	60.601	59.501	60.601	59.801	58.901	59.901	58.801	60.001	60.001	60.401	60.301	59.201	62.101	59.701	59.601	61.101	60.801	60.901	58.801	60.301	60.301	61.301	61.401	60.001	59.901	61.201	61.501	61.701	61.701	61.301	59.901	61.001	61.501	61.201	60.001	61.001	60.101	61.901	61.901	62.301	60.801	61.101
Aleptorquevirus	Aleptorquevirus_culic1	madamur torque teno virus 130	PX374440	57.701	60.101	60.001	58.501	58.601	56.801	61.101	60.401	62.501	63.001	62.801	61.801	61.401	62.201	61.901	62.201	62.001	61.701	61.601	62.601	61.001	61.001	61.101	61.601	60.701	61.301	61.101	60.301	58.901	61.901	60.901	61.601	61.301	62.201	61.501	61.001	62.201	60.901	61.401	62.001	59.901	61.501	61.401	61.801	61.501	61.201
Aleptorquevirus	Aleptorquevirus_culic1	madamur torque teno virus 130	PX374456	57.501	60.201	60.601	58.401	58.601	57.101	61.301	60.601	62.701	63.201	63.001	62.001	61.601	62.401	62.101	62.401	62.201	61.901	61.801	62.801	61.101	61.201	61.301	61.701	60.801	61.401	61.301	60.301	59.001	61.901	61.101	61.601	61.301	62.201	61.701	61.201	62.301	61.001	61.501	62.001	60.101	61.601	61.501	62.001	61.701	61.401
Aleptorquevirus	Aleptorquevirus_culic1	madamur torque teno virus 21	PX374464	59.101	60.601	58.501	59.501	58.801	59.201	60.201	58.801	61.301	60.601	60.901	60.701	60.301	60.801	60.601	61.301	59.901	60.901	60.001	60.901	61.001	60.301	59.401	62.101	61.101	61.001	61.201	59.501	60.201	61.401	60.601	59.501	59.501	59.301	60.101	60.301	60.101	60.401	59.901	60.401	59.201	59.101	59.101	59.901	59.301	60.201
Aleptorquevirus	Aleptorquevirus_culic1	madamur torque teno virus 21	PX374481	59.101	61.101	59.201	59.601	59.001	58.901	60.301	58.901	61.301	60.601	60.901	60.701	60.301	60.801	60.601	61.301	59.901	60.901	60.001	61.401	60.701	60.301	59.501	61.901	61.101	61.001	61.201	59.301	59.801	61.301	60.601	59.501	59.501	59.301	59.601	60.401	60.301	60.401	59.901	60.301	59.201	59.201	59.201	59.801	59.501	60.001
Aleptorquevirus	Aleptorquevirus_culic1	madamur torque teno virus 21	PX374482	59.501	61.001	59.101	60.501	58.301	59.401	60.501	59.001	61.301	60.701	60.801	60.601	60.301	60.701	60.501	60.701	59.901	60.901	59.901	60.501	60.701	60.501	60.301	61.401	60.801	61.301	61.501	59.101	59.901	62.101	60.801	59.701	59.701	59.501	59.801	59.901	60.901	61.101	60.701	60.701	59.601	59.901	59.901	59.901	59.601	60.001
Aleptorquevirus	Aleptorquevirus_culic1	madamur torque teno virus 21	PX374478	58.601	60.501	58.001	58.601	58.801	57.901	60.601	59.301	61.001	60.301	61.301	61.001	60.801	60.801	61.301	60.701	61.001	61.601	59.801	61.501	61.501	61.701	61.501	62.101	61.701	61.401	61.701	59.601	60.801	61.901	60.901	60.301	59.701	60.201	61.601	61.801	60.601	60.401	60.101	60.201	60.001	59.301	59.301	61.601	59.201	59.301
Aleptorquevirus	Aleptorquevirus_culic1	madamur torque teno virus 21	PX374491	58.601	60.501	58.001	58.601	58.801	57.901	60.601	59.301	61.001	60.301	61.301	61.001	60.801	60.801	61.301	60.701	61.001	61.601	59.801	61.501	61.501	61.701	61.501	62.101	61.701	61.401	61.701	59.601	60.801	61.901	60.901	60.301	59.701	60.201	61.601	61.801	60.601	60.401	60.101	60.201	60.001	59.301	59.301	61.601	59.201	59.301
Aleptorquevirus	Aleptorquevirus_culic1	madamur torque teno virus 21	PX374470	59.001	61.501	58.501	58.301	57.601	57.601	59.801	59.501	61.101	60.901	60.201	60.501	60.101	60.901	60.701	60.901	60.201	60.801	59.501	61.501	61.101	61.501	59.301	62.001	61.601	60.601	60.801	59.201	60.201	61.501	60.101	60.901	60.801	60.101	61.001	61.501	60.001	60.701	60.101	60.501	59.401	59.101	59.101	59.801	60.401	59.801
Aleptorquevirus	Aleptorquevirus_culic1	madamur torque teno virus 21	PX374474	59.001	61.601	58.401	58.401	57.401	57.401	60.301	59.601	60.701	61.001	59.801	60.101	59.701	60.601	60.401	60.601	59.801	60.401	59.101	61.601	61.201	61.201	59.301	62.101	61.701	60.301	60.401	59.301	60.301	61.601	60.201	61.001	60.901	60.201	61.101	61.601	60.101	60.801	60.201	60.401	59.501	59.201	59.201	59.901	60.501	59.901
Aleptorquevirus	Aleptorquevirus_culic1	madamur torque teno virus 21	PX374484	59.001	61.601	58.401	58.401	57.401	57.401	60.301	59.601	60.701	61.001	59.801	60.101	59.701	60.601	60.401	60.601	59.801	60.401	59.101	61.601	61.201	61.201	59.301	62.101	61.701	60.301	60.401	59.301	60.301	61.601	60.201	61.001	60.901	60.201	61.101	61.601	60.101	60.801	60.201	60.401	59.501	59.201	59.201	59.901	60.501	59.901
Aleptorquevirus	Aleptorquevirus_culic1	madamur torque teno virus 21	PX374475	59.001	60.901	58.001	58.501	57.501	57.501	60.201	59.501	60.701	60.901	59.701	60.001	59.601	60.501	60.301	60.501	59.701	60.301	59.001	61.501	61.101	61.201	59.201	62.001	61.601	60.301	60.401	59.201	60.301	61.501	60.201	61.001	60.901	60.201	61.101	61.601	60.101	60.801	60.201	60.301	59.501	59.201	59.201	59.901	60.501	59.901
Aleptorquevirus	Aleptorquevirus_culic1	madamur torque teno virus 21	PX374471	58.401	60.401	58.301	58.201	57.101	57.801	60.801	60.101	61.201	61.501	60.301	60.601	60.201	61.101	60.901	60.701	60.301	61.101	59.601	62.101	61.801	61.901	60.101	62.401	62.001	61.001	61.101	59.701	60.701	61.601	60.401	61.101	61.101	60.401	61.301	61.801	60.201	61.001	60.601	60.801	59.901	59.601	59.601	60.101	60.701	60.101
Aleptorquevirus	Aleptorquevirus_culic1	madamur torque teno virus 97	PX374461	61.601	60.101	59.101	56.701	57.601	58.701	59.201	59.901	60.301	60.101	60.001	60.201	59.801	61.101	58.901	59.001	60.901	60.501	59.801	60.201	60.101	60.801	59.701	60.301	59.801	60.501	60.301	60.301	60.901	60.701	60.801	62.301	62.101	62.001	61.401	60.901	61.301	61.501	61.001	61.401	60.501	61.001	61.001	60.801	60.601	60.501
Aleptorquevirus	Aleptorquevirus_culic1	madamur torque teno virus 97	PX374462	61.601	60.101	59.101	56.701	57.601	58.701	59.201	59.901	60.301	60.101	60.001	60.201	59.801	61.101	58.901	59.001	60.901	60.501	59.801	60.201	60.101	60.801	59.701	60.301	59.801	60.501	60.301	60.301	60.901	60.701	60.801	62.301	62.101	62.001	61.401	60.901	61.301	61.501	61.001	61.401	60.501	61.001	61.001	60.801	60.601	60.501
Aleptorquevirus	Aleptorquevirus_culic1	madamur torque teno virus 97	PX374463	61.601	60.101	59.101	56.701	57.601	58.701	59.201	59.901	60.301	60.101	60.001	60.201	59.801	61.101	58.901	59.001	60.901	60.501	59.801	60.201	60.101	60.801	59.701	60.301	59.801	60.501	60.301	60.301	60.901	60.701	60.801	62.301	62.101	62.001	61.401	60.901	61.301	61.501	61.001	61.401	60.501	61.001	61.001	60.801	60.601	60.501
Aleptorquevirus	Aleptorquevirus_culic1	madamur torque teno virus 97	PX374473	61.501	60.801	59.301	58.601	57.701	58.201	59.201	59.701	61.001	60.301	60.201	60.401	59.501	61.401	58.801	60.101	60.401	60.401	60.101	60.701	59.801	61.101	60.601	60.101	59.501	60.801	60.701	60.401	60.401	60.501	60.401	61.801	61.701	62.001	61.101	60.601	61.801	61.801	62.101	61.401	60.101	61.501	61.501	60.301	60.101	59.701
Aleptorquevirus	Aleptorquevirus_culic1	madamur torque teno virus 97	PX374467	62.101	61.601	59.101	58.801	58.501	58.601	59.901	60.101	61.201	62.201	60.601	60.601	59.701	61.901	59.601	60.201	60.601	60.801	60.201	61.101	60.201	61.301	60.901	61.201	60.501	61.001	60.901	60.601	60.201	60.501	60.201	62.201	62.001	62.301	61.201	61.701	62.301	61.801	62.001	61.201	60.001	61.901	61.901	60.601	60.401	60.101
Aleptorquevirus	Aleptorquevirus_culic1	madamur torque teno virus 97	PX374468	61.701	61.501	58.901	58.801	58.001	59.001	60.301	60.601	60.901	61.001	60.501	61.201	60.701	61.501	59.201	60.701	61.101	60.901	59.901	60.301	60.701	61.601	60.601	60.501	60.101	61.201	61.301	61.101	61.301	61.101	61.401	63.101	62.701	62.201	62.201	61.301	62.101	61.701	61.101	61.401	60.501	60.301	60.301	61.301	61.101	60.301
Aleptorquevirus	Aleptorquevirus_culic1	madamur torque teno virus 97	PX374480	61.601	61.201	59.001	58.401	57.601	58.701	60.301	60.601	60.201	60.301	60.001	60.401	60.401	60.801	60.001	61.001	60.301	59.901	60.701	59.601	59.001	61.001	59.701	59.801	59.301	60.401	60.301	60.901	61.001	61.001	61.001	62.801	62.401	62.301	61.901	61.001	61.701	61.001	61.001	61.301	60.601	60.301	60.301	61.001	60.801	60.401
Aleptorquevirus	Aleptorquevirus_culic1	madamur torque teno virus 97	PX374472	60.801	61.501	59.801	59.001	58.101	58.601	59.701	60.101	59.701	59.801	59.301	59.301	59.601	60.201	58.601	59.501	59.301	59.701	59.501	59.301	58.601	60.001	58.301	59.401	59.001	59.401	60.201	60.301	60.501	60.701	60.801	62.301	61.901	61.801	61.501	60.701	61.201	61.301	61.901	61.301	60.601	60.801	60.801	60.801	60.601	59.701
Aleptorquevirus	Aleptorquevirus_culic1	madamur torque teno virus 97	PX374476	60.601	61.601	58.601	59.701	57.801	59.001	59.601	60.201	60.101	60.501	60.001	59.701	60.001	60.601	58.501	60.601	60.501	60.101	59.801	60.001	59.301	60.401	59.601	59.801	59.401	60.201	60.201	60.301	60.501	60.701	60.801	62.301	62.101	62.001	61.501	60.701	61.201	61.101	61.701	61.201	60.601	60.901	60.901	60.801	60.601	59.701
Aleptorquevirus	Aleptorquevirus_culic1	madamur torque teno virus 97	PX374466	60.301	60.301	59.401	59.901	60.801	60.301	59.601	59.201	60.601	60.101	60.001	60.101	60.101	60.101	59.301	59.801	59.501	59.801	58.801	60.201	61.501	60.301	59.501	59.801	58.901	60.101	59.901	59.701	61.301	60.101	60.901	62.301	61.901	61.501	61.501	61.201	61.701	60.701	61.001	60.801	60.001	60.701	60.701	60.501	60.301	59.701
Aleptorquevirus	Aleptorquevirus_culic1	madamur torque teno virus 97	PX374465	60.101	61.301	60.501	60.101	59.501	60.001	59.001	59.301	60.101	60.201	59.801	59.501	59.301	59.501	59.701	59.801	59.401	59.201	58.901	59.301	59.901	59.401	59.501	58.701	59.101	59.501	60.101	60.101	60.701	60.601	60.101	62.001	61.801	62.001	61.401	60.801	61.601	60.501	60.901	60.601	59.601	61.001	61.001	62.501	62.001	61.901
Aleptorquevirus	Aleptorquevirus_culic1	madamur torque teno virus 97	PX374477	60.001	61.501	60.201	60.001	59.401	59.601	59.001	59.301	60.101	60.201	59.701	59.501	59.301	59.501	59.701	59.801	59.401	59.201	58.901	59.301	60.001	59.501	59.501	58.701	59.101	59.601	60.201	60.101	60.701	60.601	60.401	62.101	61.901	61.901	60.901	60.301	61.601	60.501	61.001	60.601	59.701	61.301	61.301	62.701	62.201	62.101
Aleptorquevirus	Aleptorquevirus_culic1	madamur torque teno virus 97	PX374469	60.001	61.501	60.201	60.901	59.301	59.601	59.601	59.201	60.601	60.701	60.201	60.101	59.801	60.101	60.301	59.901	59.901	59.701	59.401	59.801	60.601	60.101	60.001	59.401	59.701	60.101	60.701	60.201	60.801	60.701	60.401	62.201	62.001	62.001	61.001	60.401	61.701	60.601	61.101	60.701	59.801	61.401	61.401	62.701	62.201	62.101
Aleptorquevirus	Aleptorquevirus_culic1	madamur torque teno virus 81	PX374449	61.901	60.501	58.701	59.401	59.101	59.301	59.901	59.701	58.901	60.901	59.701	59.101	58.801	59.001	59.701	58.301	58.901	58.401	60.201	59.501	59.201	59.901	58.801	59.901	60.001	58.901	59.601	60.001	59.401	60.601	61.501	61.201	60.701	60.801	60.901	60.701	60.701	60.901	59.401	60.901	60.001	60.901	60.901	60.401	60.701	61.101
Aleptorquevirus	Aleptorquevirus_culic1	madamur torque teno virus 81	PX374457	61.801	60.501	58.701	59.501	59.201	59.301	59.901	59.701	58.901	60.901	59.701	59.101	58.801	59.001	59.701	58.301	58.901	58.401	60.201	59.501	59.201	59.901	58.801	59.901	60.001	58.901	59.601	60.001	59.401	60.601	61.501	61.201	60.701	60.801	60.901	60.701	60.701	60.901	59.401	60.901	60.001	60.901	60.901	60.401	60.701	61.101
Aleptorquevirus	Aleptorquevirus_culic1	madamur torque teno virus 81	PX374454	61.401	60.401	58.101	59.201	59.201	59.001	59.901	59.701	58.701	60.701	59.501	58.901	58.601	58.801	59.701	58.301	58.801	58.201	60.401	59.301	59.101	59.901	58.601	59.701	59.801	60.001	58.701	59.701	59.101	60.501	61.301	61.001	60.501	60.601	60.601	60.401	60.601	60.401	59.201	60.701	59.801	60.301	60.301	60.501	60.801	61.201
Aleptorquevirus	Aleptorquevirus_culic1	madamur torque teno virus 81	PX374455	61.501	62.101	58.501	59.801	60.201	60.901	59.301	60.101	59.301	61.301	60.001	59.001	58.701	59.001	59.501	58.201	59.201	58.801	59.201	59.101	59.001	59.201	58.901	60.101	60.501	58.701	59.701	59.301	59.201	60.301	60.801	61.001	60.501	60.601	60.701	60.501	60.601	59.801	59.301	61.701	59.501	60.201	60.201	61.501	60.801	61.201
Aleptorquevirus	Aleptorquevirus_culic1	madamur torque teno virus 81	PX374458	62.101	60.201	58.501	60.001	59.601	60.501	59.801	59.601	58.801	60.901	59.801	58.701	58.801	58.901	59.601	58.201	58.901	58.701	59.501	59.801	60.101	59.401	58.901	59.801	59.701	59.101	59.101	60.301	59.701	60.801	60.401	61.101	60.701	60.801	60.701	60.701	60.401	60.601	58.201	61.201	60.101	60.401	60.401	61.001	61.001	61.201
Aleptorquevirus	Aleptorquevirus_culic1	madamur torque teno virus 14	PX374414	61.801	58.601	58.801	61.701	61.501	61.201	59.501	57.901	60.601	60.801	60.701	60.501	60.501	60.401	60.401	59.801	60.301	60.601	59.801	59.701	60.701	61.101	59.801	59.601	59.501	60.601	58.801	59.601	61.601	60.501	61.501	62.001	62.701	62.901	60.601	60.101	62.201	63.201	61.201	63.901	62.401	62.801	62.801	63.101	61.401	62.001
Aleptorquevirus	Aleptorquevirus_culic1	madamur torque teno virus 14	PX374417	61.801	58.601	58.801	61.701	61.501	61.201	59.501	57.901	60.601	60.801	60.701	60.501	60.501	60.401	60.401	59.801	60.301	60.601	59.801	59.701	60.701	61.101	59.801	59.601	59.501	60.601	58.801	59.601	61.601	60.501	61.501	62.001	62.701	62.901	60.601	60.101	62.201	63.201	61.201	63.901	62.401	62.801	62.801	63.101	61.401	62.001
Aleptorquevirus	Aleptorquevirus_culic1	madamur torque teno virus 14	PX374422	61.701	58.601	58.801	61.801	61.601	61.301	59.501	58.001	60.601	60.801	60.701	60.601	60.401	60.501	60.401	59.901	60.401	60.601	59.701	59.801	60.701	61.201	59.901	59.601	59.501	60.601	58.801	59.701	61.701	60.601	61.601	62.101	62.801	63.001	60.701	60.201	62.301	63.401	61.301	64.001	62.501	62.901	62.901	62.801	61.101	61.701
Aleptorquevirus	Aleptorquevirus_culic1	madamur torque teno virus 14	PX374423	61.701	58.601	58.801	61.801	61.601	61.301	59.501	58.001	60.601	60.801	60.701	60.601	60.401	60.501	60.401	59.901	60.401	60.601	59.701	59.801	60.701	61.201	59.901	59.601	59.501	60.601	58.801	59.701	61.701	60.601	61.601	62.101	62.801	63.001	60.701	60.201	62.301	63.401	61.301	64.001	62.501	62.901	62.901	62.801	61.101	61.701
Aleptorquevirus	Aleptorquevirus_culic1	madamur torque teno virus 14	PX374424	61.801	58.601	58.901	61.901	61.701	61.501	59.601	58.601	60.701	61.001	60.801	60.601	60.501	60.601	60.501	59.901	60.201	60.601	59.801	59.701	60.401	61.201	60.001	59.601	59.501	60.601	58.801	59.701	61.401	61.501	61.601	62.001	62.701	63.001	60.401	60.201	62.201	63.401	61.301	63.701	62.501	62.901	62.901	62.801	61.201	62.101
Aleptorquevirus	Aleptorquevirus_culic1	madamur torque teno virus 14	PX374425	61.801	58.401	59.401	59.501	61.001	59.101	59.601	58.701	60.601	60.901	60.801	60.501	60.701	60.701	60.001	60.501	60.401	60.401	60.201	59.601	60.901	61.601	59.901	59.301	59.301	60.601	59.401	60.001	60.501	61.801	61.701	61.701	61.901	62.201	60.501	60.501	61.401	61.001	60.701	61.901	61.101	62.001	62.001	62.301	60.801	61.701
Aleptorquevirus	Aleptorquevirus_culic1	madamur torque teno virus 14	PX374427	61.601	58.501	60.401	61.201	61.301	60.901	59.701	58.701	60.501	60.801	60.701	60.201	60.201	60.401	60.401	60.001	60.201	60.301	59.901	59.501	60.701	62.201	59.701	60.401	60.401	60.401	59.301	59.801	60.301	61.201	62.001	61.601	62.401	62.601	60.501	60.301	62.201	61.001	61.101	61.901	61.301	62.301	62.301	62.901	61.501	62.301
Aleptorquevirus	Aleptorquevirus_culic1	madamur torque teno virus 14	PX374416	61.501	57.601	60.801	60.501	59.701	59.601	59.601	59.501	60.901	61.201	61.101	60.901	61.201	61.201	60.801	59.801	60.801	61.001	59.801	61.101	61.301	61.901	60.101	60.201	60.201	61.101	61.301	60.001	60.101	61.201	60.301	61.301	61.501	61.801	60.701	60.601	60.601	61.601	59.801	61.401	60.601	60.401	60.401	60.801	60.301	61.001
Aleptorquevirus	Aleptorquevirus_culic1	madamur torque teno virus 14	PX374419	61.101	58.001	61.201	60.101	59.301	59.301	59.401	58.801	60.801	61.201	61.001	60.501	60.501	60.701	60.701	59.501	60.301	60.901	59.501	60.801	61.001	61.701	59.801	60.301	60.301	61.001	61.301	60.001	60.301	60.301	60.501	61.101	61.301	61.501	60.301	60.301	60.501	60.901	59.801	61.701	60.301	60.801	60.801	60.701	60.301	61.001
Aleptorquevirus	Aleptorquevirus_culic1	madamur torque teno virus 14	PX374420	61.401	57.601	60.901	60.301	59.501	59.501	58.901	59.101	60.201	60.501	60.401	59.901	59.901	60.101	60.101	59.901	60.301	60.401	59.901	60.301	60.701	61.201	59.801	60.401	60.401	60.901	61.201	59.901	60.201	60.501	60.701	62.201	62.401	62.601	60.401	60.401	61.201	60.601	59.901	61.601	61.401	60.901	60.901	61.701	61.301	61.901
Aleptorquevirus	Aleptorquevirus_culic1	madamur torque teno virus 14	PX374418	61.601	57.301	59.001	61.701	61.201	60.901	59.501	59.501	61.501	61.301	61.601	60.701	61.101	61.301	61.001	59.901	61.101	60.901	59.501	59.701	61.501	62.001	60.501	60.201	60.201	61.001	61.301	59.901	61.301	60.201	60.001	61.001	61.601	61.801	60.701	60.701	60.601	61.401	60.401	61.401	60.201	60.801	60.801	60.601	59.801	60.501
Aleptorquevirus	Aleptorquevirus_culic1	madamur torque teno virus 83	PX374426	62.301	57.601	59.201	59.701	58.301	59.801	62.401	60.501	60.501	60.301	60.401	60.101	60.101	60.401	60.701	60.801	60.001	59.901	60.201	60.401	61.201	60.501	60.201	60.701	60.501	61.201	61.401	60.301	60.401	60.101	59.901	62.801	62.601	62.501	61.701	61.201	61.001	61.401	60.901	60.701	62.001	61.201	61.201	61.401	61.001	61.801
Aleptorquevirus	Aleptorquevirus_culic1	madamur torque teno virus 83	PX374428	62.001	58.001	59.301	60.001	58.601	61.701	62.201	60.301	60.201	59.901	60.101	59.801	59.701	60.101	60.401	60.501	59.701	59.601	59.701	60.401	61.201	60.501	59.701	60.701	60.501	60.501	60.501	60.101	60.401	60.101	59.901	62.801	62.601	62.501	61.701	61.201	61.001	61.401	60.901	60.701	62.001	61.201	61.201	61.401	61.001	61.801
Aleptorquevirus	Aleptorquevirus_culic1	madamur torque teno virus 83	PX374445	62.001	58.101	59.501	62.301	58.701	61.801	62.201	60.301	60.201	59.901	60.101	59.801	59.701	60.101	60.401	60.501	59.701	59.601	59.801	60.401	61.201	60.601	59.701	60.601	60.401	60.601	60.601	60.101	60.401	60.101	59.901	62.801	62.601	62.501	61.701	61.201	61.001	61.201	60.901	60.701	62.001	61.201	61.201	61.601	61.101	62.001
Aleptorquevirus	Aleptorquevirus_culic1	madamur torque teno virus 83	PX374434	62.501	58.101	59.301	60.701	58.301	59.601	62.301	60.401	60.801	60.601	60.701	60.401	60.101	60.701	61.001	61.101	60.301	60.201	60.301	60.701	61.301	60.801	60.301	60.501	60.301	61.501	61.701	60.301	60.301	60.301	60.101	63.001	62.801	62.701	61.901	61.401	60.901	61.601	61.101	60.901	62.201	61.401	61.401	61.601	61.201	62.001
Aleptorquevirus	Aleptorquevirus_culic1	madamur torque teno virus 83	PX374441	62.401	58.001	59.401	60.601	58.301	61.401	62.301	60.401	60.701	60.501	60.601	60.301	60.001	60.601	60.901	61.001	60.201	60.101	60.201	60.601	61.201	60.701	60.301	60.401	60.201	61.401	61.601	60.301	60.301	60.301	60.201	63.001	62.801	62.701	61.901	61.401	60.901	61.601	61.101	60.901	62.201	61.401	61.401	61.601	61.201	62.001
Aleptorquevirus	Aleptorquevirus_culic1	madamur torque teno virus 65	PX374433	61.101	58.401	60.501	59.001	58.501	58.901	61.701	60.401	60.401	61.701	60.801	60.601	59.901	61.501	60.901	61.701	60.801	60.301	60.601	60.101	61.501	59.701	59.301	61.501	61.401	58.901	59.101	60.401	60.901	60.601	59.301	60.201	61.001	61.301	61.801	61.201	60.601	61.401	60.101	61.101	59.701	60.601	60.601	61.401	60.201	62.001
Aleptorquevirus	Aleptorquevirus_culic1	madamur torque teno virus 65	PX374437	60.901	57.901	61.701	59.401	60.001	59.301	62.001	60.401	60.501	62.301	60.901	60.701	60.001	61.601	61.101	61.801	61.201	60.401	60.701	60.201	61.601	59.801	59.601	61.501	61.401	59.101	59.301	60.701	61.001	62.301	59.501	60.101	60.901	61.201	61.001	61.001	60.501	59.901	59.601	61.101	59.601	60.301	60.301	61.301	61.101	61.901
Aleptorquevirus	Aleptorquevirus_culic1	madamur torque teno virus 65	PX374444	61.001	57.801	61.101	58.901	59.101	59.001	62.201	60.601	61.501	62.001	61.301	61.001	60.301	62.001	61.301	62.101	61.201	60.701	61.001	60.501	61.801	60.101	59.701	61.701	61.601	58.901	59.301	60.701	61.201	62.401	59.601	60.301	61.001	61.401	61.001	61.001	60.701	61.601	59.501	61.301	59.501	60.301	60.301	61.501	61.201	61.501
Aleptorquevirus	Aleptorquevirus_culic1	madamur torque teno virus 65	PX374438	61.601	58.201	61.501	58.501	59.101	58.501	61.801	59.701	60.001	61.301	60.101	60.201	59.701	61.101	60.601	61.501	60.601	59.901	60.401	59.701	61.601	59.701	59.101	61.001	60.901	58.501	58.701	60.601	61.201	62.101	59.501	60.901	61.301	61.601	61.001	61.301	60.801	59.901	60.001	61.201	59.601	60.401	60.701	61.101	60.801	60.801
Aleptorquevirus	Aleptorquevirus_culic1	madamur torque teno virus 65	PX374439	61.601	59.601	61.101	58.601	58.901	58.201	61.801	60.001	59.701	61.001	60.101	59.901	59.401	60.801	60.601	61.501	60.601	59.601	60.401	59.401	61.201	59.701	59.101	60.701	60.601	58.401	58.801	60.401	61.001	62.001	59.701	60.801	61.201	61.501	61.701	61.801	60.701	59.101	60.001	60.401	59.601	60.601	60.601	61.001	60.701	60.701
Aleptorquevirus	Aleptorquevirus_culic1	madamur torque teno virus 65	PX374453	61.201	58.701	60.901	59.401	58.601	59.101	61.201	60.001	60.301	61.401	60.701	60.601	59.501	61.501	61.701	62.301	61.201	60.201	61.301	60.001	61.101	60.001	59.101	60.701	60.701	58.201	58.701	60.701	60.901	62.501	59.901	61.501	61.401	61.301	61.601	61.601	60.301	59.001	60.001	60.801	60.501	60.601	60.601	61.301	60.701	61.301
Aleptorquevirus	Aleptorquevirus_culic1	madamur torque teno virus 65	PX374446	61.401	58.701	58.401	59.501	60.201	59.401	61.301	60.701	60.701	62.601	61.601	61.101	60.301	61.901	61.401	62.101	61.601	60.801	61.101	60.501	62.201	60.701	60.101	62.001	61.901	59.301	59.601	60.601	61.101	62.501	60.201	61.401	61.301	61.601	61.301	61.301	60.701	61.001	61.201	61.201	60.401	60.901	60.901	61.701	60.601	61.201
Aleptorquevirus	Aleptorquevirus_culic1	madamur torque teno virus 102	PX374488	60.001	57.701	59.101	59.101	60.401	61.001	59.901	58.601	61.701	62.201	60.801	61.901	61.801	61.001	61.501	61.801	61.901	61.501	61.601	60.101	60.401	60.301	60.401	60.601	60.901	60.101	63.201	59.801	62.501	62.301	60.301	61.401	61.001	61.901	60.501	60.701	61.301	61.401	61.901	62.201	60.701	60.901	60.901	61.001	60.901	60.801
Aleptorquevirus	Aleptorquevirus_culic1	madamur torque teno virus 102	PX374490	60.101	58.401	58.801	59.101	60.401	60.901	59.701	58.501	61.701	62.201	60.801	61.901	61.801	61.001	61.501	61.801	61.901	61.501	61.601	60.101	60.401	60.301	60.201	60.601	60.901	59.901	63.001	59.901	62.601	62.401	60.401	61.501	61.001	61.901	60.601	60.801	61.401	61.501	62.001	62.301	60.801	61.001	61.001	61.001	60.901	60.801
Aleptorquevirus	Aleptorquevirus_culic1	madamur torque teno virus 102	PX374496	60.101	58.301	58.901	59.001	60.301	60.801	59.701	58.501	61.701	62.201	60.701	61.901	61.801	61.001	61.501	61.801	61.901	61.501	61.601	60.001	60.401	60.301	60.201	60.601	60.901	59.901	63.001	59.801	62.501	62.301	60.101	61.401	60.901	61.801	60.701	60.701	61.301	61.501	61.501	62.301	60.901	60.801	60.801	61.201	61.101	61.001
Aleptorquevirus	Aleptorquevirus_culic1	madamur torque teno virus 102	PX374502	59.801	60.701	57.901	57.801	59.301	60.101	60.301	59.401	61.701	62.301	60.501	61.901	61.801	61.901	61.501	61.501	61.401	61.501	60.901	60.401	61.601	61.001	60.201	60.801	61.101	61.701	62.301	61.201	60.901	62.501	61.101	61.501	61.201	60.601	60.801	60.501	61.101	60.501	61.401	61.901	61.001	60.701	60.701	60.101	60.501	60.301
Aleptorquevirus	Aleptorquevirus_culic1	madamur torque teno virus 101	PX374521	61.401	59.601	60.801	58.401	58.301	58.801	62.401	62.401	62.001	61.801	62.301	61.201	61.801	61.301	60.701	61.301	61.501	61.201	61.201	61.801	62.001	61.801	61.501	62.001	62.101	59.801	61.701	60.101	60.101	62.601	60.901	62.401	62.001	61.401	61.101	60.701	60.601	61.401	62.401	62.801	60.301	61.301	61.201	61.701	61.201	61.201
Aleptorquevirus	Aleptorquevirus_culic1	madamur torque teno virus 101	PX374522	61.701	59.101	59.701	58.801	57.901	59.001	64.101	63.601	62.401	62.101	62.501	62.101	62.201	62.801	61.201	61.501	62.501	63.201	62.301	62.201	62.201	62.601	61.901	63.601	63.701	60.301	60.801	60.701	60.501	62.301	61.201	61.701	61.301	61.201	60.901	61.201	60.001	60.901	61.001	62.501	60.101	60.901	60.801	61.001	62.101	60.501
Aleptorquevirus	Aleptorquevirus_culic1	madamur torque teno virus 101	PX374524	61.601	61.101	60.301	58.801	58.001	59.901	63.701	63.301	62.501	62.001	62.401	62.201	62.301	62.901	61.101	61.401	62.501	63.301	61.601	62.301	62.501	62.501	62.001	63.401	63.501	60.101	61.001	61.001	60.801	62.401	61.501	61.901	61.501	61.801	61.001	61.301	60.301	61.801	61.201	62.601	60.401	60.901	60.801	61.201	62.201	60.601
Aleptorquevirus	Aleptorquevirus_culic1	madamur torque teno virus 101	PX374526	62.701	59.301	58.901	58.801	58.201	57.601	64.201	63.501	62.601	62.701	63.001	62.701	62.701	62.601	61.601	62.101	62.301	62.701	62.201	62.801	62.701	63.401	61.801	63.101	62.701	61.101	62.501	60.201	60.301	63.001	62.101	62.001	61.501	61.901	61.401	61.701	60.901	61.901	61.401	62.201	60.401	60.501	60.401	61.801	62.601	61.401
Aleptorquevirus	Aleptorquevirus_culic1	madamur torque teno virus 92	PX374523	60.501	58.301	62.401	61.501	60.701	58.901	61.201	61.401	60.201	59.501	60.101	58.601	60.301	59.501	59.401	61.001	59.901	57.501	60.801	58.501	59.701	59.901	62.001	59.101	58.901	60.401	60.701	60.701	60.201	62.601	60.401	61.401	62.101	62.201	60.001	61.001	61.401	60.701	62.801	61.301	61.701	64.201	64.101	62.101	61.201	62.301
Aleptorquevirus	Aleptorquevirus_culic1	madamur torque teno virus 92	PX374525	61.501	57.801	62.201	61.401	60.901	59.901	64.101	60.201	60.801	60.601	61.401	59.501	59.601	58.601	59.801	60.101	61.301	59.701	60.601	60.201	60.001	60.501	61.201	59.501	59.301	59.801	60.201	60.901	61.001	62.401	61.001	61.401	62.201	62.101	60.101	59.501	62.001	60.701	62.801	61.901	61.401	63.501	63.401	62.001	61.501	63.101
Aleptorquevirus	Aleptorquevirus_culic1	madamur torque teno virus 92	PX374529	61.301	58.301	62.401	60.401	61.301	59.701	63.001	60.701	60.601	60.001	60.601	59.801	59.901	60.001	60.001	61.601	60.301	58.601	60.901	59.601	60.301	60.501	61.501	58.901	58.801	60.201	60.001	60.601	62.201	63.601	60.001	62.601	63.201	63.601	61.101	62.301	62.401	61.801	62.901	61.201	62.401	64.801	64.701	62.601	61.601	62.901
Aleptorquevirus	Aleptorquevirus_culic1	madamur torque teno virus 92	PX374527	60.901	57.301	59.901	59.701	58.801	58.801	62.701	61.001	61.101	60.801	61.301	59.701	59.801	59.901	60.201	60.201	60.301	60.501	61.101	60.301	60.901	60.001	62.001	60.001	59.901	60.101	59.701	60.901	61.701	62.901	61.201	61.701	62.101	62.701	61.301	61.501	60.501	61.001	62.601	61.501	61.301	63.801	63.701	60.601	60.601	61.601
Aleptorquevirus	Aleptorquevirus_culic1	madamur torque teno virus 92	PX374528	60.901	57.301	59.901	59.701	58.801	58.801	62.701	61.001	61.101	60.801	61.301	59.701	59.801	59.901	60.201	60.201	60.301	60.501	61.101	60.301	60.901	60.001	62.001	60.001	59.901	60.101	59.701	60.901	61.701	62.901	61.201	61.701	62.101	62.701	61.301	61.501	60.501	61.001	62.601	61.501	61.301	63.801	63.701	60.601	60.601	61.601
Aleptorquevirus	Aleptorquevirus lepor1	Lepus torque teno virus 1	MN994854	65.201	58.601	59.201	60.601	60.801	59.401	63.301	62.701	62.001	62.501	60.101	62.301	62.401	62.301	60.301	61.001	63.401	61.401	60.801	62.601	59.801	62.401	62.501	62.801	62.301	59.401	60.001	61.101	60.701	62.401	60.001	61.001	61.001	61.701	61.701	60.101	61.101	62.501	61.401	61.701	59.701	59.901	60.001	61.501	60.701	61.501
Aleptorquevirus	Aleptorquevirus new sp1	madamur torque teno virus 129	PX373928	60.701	60.401	61.201	61.701	61.501	61.401	59.401	60.401	62.401	62.601	61.901	61.801	61.901	62.101	61.001	62.001	61.701	62.001	61.801	62.501	61.901	61.001	61.801	59.501	59.401	59.201	59.101	62.301	61.501	62.901	61.301	63.801	63.801	63.701	61.501	63.301	63.001	62.801	62.201	62.101	61.701	63.101	63.001	62.901	63.001	63.001
Aleptorquevirus	Aleptorquevirus new sp1	madamur torque teno virus 129	PX373950	61.101	61.301	59.801	61.101	60.701	61.001	59.501	59.801	60.701	62.001	61.501	61.101	61.201	61.301	61.001	60.301	61.101	61.301	60.901	61.001	61.801	60.601	60.601	59.601	59.701	58.901	58.801	61.601	61.001	62.201	61.401	63.401	63.401	63.301	61.401	61.601	61.901	61.701	61.701	61.901	61.201	61.901	61.801	62.101	62.401	62.701
Aleptorquevirus	Aleptorquevirus new sp1	madamur torque teno virus 129	PX373969	61.201	61.101	60.701	61.401	60.901	61.101	59.001	59.301	61.001	62.201	61.601	61.401	61.501	61.601	61.301	60.601	61.301	61.701	61.301	61.301	61.601	60.101	61.701	59.801	60.001	59.001	58.401	62.401	61.601	62.501	61.501	63.801	63.801	63.501	61.501	61.701	61.901	61.701	61.701	62.101	61.201	62.101	62.001	62.201	62.401	62.801
Aleptorquevirus	Aleptorquevirus new sp1	madamur torque teno virus 129	PX373933	61.701	60.901	60.601	60.501	60.501	61.401	59.001	59.301	60.601	61.801	61.101	61.501	61.601	61.701	61.401	60.701	61.401	61.301	61.401	60.901	61.601	60.201	61.601	59.801	60.001	59.101	59.001	60.801	60.901	61.001	60.301	62.201	62.201	62.101	60.201	60.301	61.501	60.201	60.301	60.601	60.901	62.001	61.901	60.401	60.701	61.101
Aleptorquevirus	Aleptorquevirus new sp1	madamur torque teno virus 129	PX373935	61.001	60.501	61.001	60.901	60.401	59.901	59.001	59.601	61.001	62.101	61.501	62.301	61.601	61.701	61.601	60.701	61.401	61.901	61.401	61.901	61.401	60.401	61.401	60.001	60.201	58.701	58.201	60.901	61.301	61.101	60.201	62.301	62.101	62.001	60.401	60.501	61.601	60.301	60.401	60.701	60.901	62.101	62.001	60.701	61.001	61.301
Aleptorquevirus	Aleptorquevirus new sp1	madamur torque teno virus 129	PX373929	61.601	60.401	59.001	60.601	61.001	60.301	58.801	59.001	60.801	61.801	61.001	61.401	61.501	61.601	61.601	61.001	61.601	61.301	61.601	61.601	62.001	61.401	60.601	59.901	60.101	59.001	58.901	60.701	60.501	61.001	60.701	61.801	61.901	61.801	60.401	60.401	60.801	60.401	60.401	60.701	60.901	62.201	62.101	60.801	61.001	61.701
Aleptorquevirus	Aleptorquevirus new sp1	madamur torque teno virus 129	PX373932	61.501	60.301	59.001	60.501	60.901	60.301	58.801	59.001	60.801	61.801	61.001	61.401	61.501	61.601	61.601	61.001	61.601	61.301	61.601	61.601	62.001	61.401	60.601	59.901	60.101	59.001	58.901	60.701	60.501	61.001	60.701	61.801	61.901	61.801	60.401	60.401	60.801	60.301	60.301	60.601	60.801	62.101	62.001	60.701	60.901	61.601
Aleptorquevirus	Aleptorquevirus new sp1	madamur torque teno virus 129	PX373963	61.501	60.301	59.001	60.501	60.901	60.301	58.801	59.001	60.801	61.801	61.001	61.401	61.501	61.601	61.601	61.001	61.601	61.301	61.601	61.601	62.001	61.401	60.601	59.901	60.101	59.001	58.901	60.701	60.501	61.001	60.701	61.801	61.901	61.801	60.401	60.401	60.801	60.301	60.301	60.601	60.801	62.101	62.001	60.701	60.901	61.601
Aleptorquevirus	Aleptorquevirus new sp1	madamur torque teno virus 129	PX373930	61.501	60.301	59.001	60.501	60.901	60.601	59.201	59.001	60.801	60.801	61.001	60.501	60.601	60.801	60.901	61.001	61.901	60.501	60.601	61.601	62.001	61.301	59.501	59.301	59.401	59.001	58.901	60.101	60.601	61.101	59.701	60.901	61.001	61.001	60.401	59.701	59.601	60.401	59.601	60.701	60.601	62.001	61.901	60.701	61.001	61.401
Aleptorquevirus	Aleptorquevirus new sp1	madamur torque teno virus 129	PX373962	61.501	60.301	59.001	60.501	60.901	60.601	59.201	59.001	60.801	60.801	61.001	60.501	60.601	60.801	60.901	61.001	61.901	60.501	60.601	61.601	62.001	61.301	59.501	59.301	59.401	59.001	58.901	60.101	60.601	61.101	59.701	60.901	61.001	61.001	60.401	59.701	59.601	60.401	59.601	60.701	60.601	62.001	61.901	60.701	61.001	61.401
Aleptorquevirus	Aleptorquevirus new sp1	madamur torque teno virus 129	PX373960	61.701	60.101	60.401	60.601	60.101	60.101	58.801	59.101	61.001	61.901	61.001	61.601	61.701	61.801	61.801	61.101	61.701	61.501	61.701	61.601	62.101	61.501	60.701	59.901	60.101	59.001	58.901	60.601	60.401	60.801	60.601	61.701	61.801	61.701	60.301	60.301	60.701	60.201	60.201	60.501	60.501	61.901	61.801	60.401	60.701	61.401
Aleptorquevirus	Aleptorquevirus new sp1	madamur torque teno virus 129	PX373934	62.301	60.701	60.101	61.001	60.501	59.501	59.101	58.901	60.401	61.501	60.701	61.401	61.501	60.701	60.501	60.501	61.401	61.101	60.401	60.701	61.901	60.801	61.501	59.801	59.501	58.701	58.101	61.301	60.601	60.801	59.301	62.001	61.901	61.701	60.001	59.401	61.101	60.001	60.201	60.401	60.201	61.601	61.501	60.301	60.501	60.901
Aleptorquevirus	Aleptorquevirus new sp1	madamur torque teno virus 54	PX374109	60.701	60.501	62.301	59.001	60.001	58.601	59.101	59.301	60.501	60.201	61.301	59.401	59.201	60.401	60.201	60.201	59.801	60.201	60.001	60.901	61.301	60.501	62.001	61.501	61.701	61.601	61.001	59.701	59.201	59.701	57.901	59.701	59.801	60.301	59.801	59.801	59.601	60.001	59.501	59.301	59.801	59.101	59.101	60.101	60.201	59.901
Aleptorquevirus	Aleptorquevirus new sp1	madamur torque teno virus 54	PX374115	60.501	60.501	62.001	59.101	59.801	58.501	59.001	59.301	60.401	60.101	61.201	59.301	59.101	60.301	60.101	60.101	59.701	60.101	59.901	60.801	61.201	60.401	61.901	61.401	61.601	61.501	60.901	59.701	59.201	59.701	57.801	59.701	59.801	60.301	59.601	59.801	58.701	59.601	59.501	58.901	60.201	58.801	58.801	59.201	59.401	59.001
Aleptorquevirus	Aleptorquevirus new sp1	madamur torque teno virus 54	PX374137	60.601	60.401	62.201	59.101	59.901	58.701	59.001	59.301	60.401	60.101	61.201	59.301	59.101	60.301	60.101	60.101	59.701	60.101	59.901	60.801	61.201	60.401	61.801	61.401	61.601	61.501	60.901	59.501	59.201	59.701	57.901	59.701	59.801	60.301	59.601	59.601	59.601	59.801	59.401	59.101	59.801	59.101	59.101	59.901	60.001	59.701
Aleptorquevirus	Aleptorquevirus new sp1	madamur torque teno virus 54	PX374110	61.401	60.301	62.101	59.001	60.101	58.601	59.001	59.401	60.601	60.301	61.401	59.501	59.301	60.501	60.301	60.301	59.901	60.401	60.101	61.001	61.401	60.501	62.201	61.601	61.801	61.801	61.001	59.701	59.401	59.901	57.901	59.801	59.901	60.401	59.901	60.001	59.801	59.901	59.601	59.401	60.001	59.301	59.301	59.701	60.201	60.101
Aleptorquevirus	Aleptorquevirus new sp1	madamur torque teno virus 54	PX374122	60.901	59.901	62.301	59.701	59.601	59.101	58.601	59.201	60.301	60.301	60.801	59.501	59.301	60.401	60.201	59.901	59.901	60.201	60.101	61.001	61.101	60.401	62.401	61.701	61.901	61.701	61.101	60.201	59.401	60.101	58.101	59.901	60.001	60.501	59.901	60.001	59.801	59.901	59.401	59.501	59.901	59.001	59.001	59.501	60.301	60.001
Aleptorquevirus	Aleptorquevirus new sp1	madamur torque teno virus 54	PX374181	60.801	59.901	62.101	59.601	60.101	59.201	58.301	59.301	60.601	60.301	61.401	59.501	59.301	60.401	60.301	60.301	59.901	60.401	60.101	60.501	61.501	60.501	62.401	61.701	61.901	62.001	60.201	60.001	59.401	60.001	58.201	59.501	59.601	60.201	60.001	59.801	59.601	60.201	59.401	59.301	59.801	59.101	59.101	60.401	60.501	59.901
Aleptorquevirus	Aleptorquevirus new sp1	madamur torque teno virus 54	PX374118	60.101	61.201	61.901	58.701	60.101	58.801	59.801	59.801	60.701	60.401	61.201	60.101	59.901	60.601	60.601	60.901	60.701	60.501	60.601	61.101	61.901	61.101	61.501	61.901	62.001	62.201	61.401	59.701	59.501	59.801	57.901	59.401	59.501	60.001	60.101	60.201	59.301	59.801	59.601	60.201	59.501	58.801	58.801	59.101	59.901	59.701
Aleptorquevirus	Aleptorquevirus new sp1	madamur torque teno virus 54	PX374160	60.101	61.201	61.901	58.701	60.101	58.801	59.801	59.801	60.701	60.401	61.201	60.101	59.901	60.601	60.601	60.901	60.701	60.501	60.601	61.101	61.901	61.101	61.501	61.901	62.001	62.201	61.401	59.701	59.501	59.801	57.901	59.401	59.501	60.001	60.101	60.201	59.301	59.801	59.601	60.201	59.501	58.801	58.801	59.101	59.901	59.701
Aleptorquevirus	Aleptorquevirus new sp1	madamur torque teno virus 56	PX374006	62.501	63.201	63.001	61.501	60.801	61.801	59.901	59.401	61.701	61.101	61.401	60.301	60.501	61.001	60.901	61.201	61.301	60.701	61.001	60.201	60.401	59.801	60.201	60.201	60.201	61.001	61.401	61.201	60.901	61.101	61.501	62.501	62.201	62.301	60.801	61.301	60.201	60.401	61.001	62.301	62.901	61.901	61.901	61.601	61.601	61.201
Aleptorquevirus	Aleptorquevirus new sp1	madamur torque teno virus 56	PX374038	62.401	63.001	64.401	62.001	60.801	61.801	59.901	59.401	61.401	61.201	61.401	60.401	60.601	60.901	60.801	60.901	60.501	60.501	61.101	60.201	60.501	59.801	59.701	60.101	60.101	60.901	61.601	61.101	60.601	61.001	61.201	62.001	61.801	62.201	61.101	60.901	59.801	60.401	60.701	62.001	62.701	61.601	61.601	61.901	62.201	62.801
Aleptorquevirus	Aleptorquevirus new sp1	madamur torque teno virus 56	PX374039	62.001	63.101	64.401	61.201	60.401	61.101	59.701	59.201	61.801	61.001	61.501	60.401	60.601	61.101	61.001	61.301	61.401	60.501	60.901	60.301	60.701	59.901	60.201	59.901	59.901	60.901	61.301	61.001	60.501	61.001	61.301	62.301	61.701	62.101	60.701	61.101	59.601	60.201	61.001	62.001	62.701	61.401	61.401	62.201	62.201	61.601
Aleptorquevirus	Aleptorquevirus new sp1	madamur torque teno virus 56	PX374026	61.701	63.101	63.701	61.501	60.201	61.101	59.801	59.501	61.701	61.101	61.401	60.301	60.501	61.001	60.901	61.201	61.301	60.701	61.001	60.901	60.401	59.701	60.101	60.201	60.101	61.001	61.401	60.901	60.601	61.201	61.001	61.901	61.801	62.101	60.601	61.101	59.701	60.301	60.901	62.101	63.001	61.501	61.501	61.801	62.301	61.501
Aleptorquevirus	Aleptorquevirus new sp1	madamur torque teno virus 56	PX374056	62.201	62.901	63.501	61.801	60.501	59.801	59.601	59.101	61.401	60.801	61.201	60.001	60.201	60.701	60.601	60.901	61.001	60.401	60.701	60.601	60.201	59.501	59.801	59.901	59.801	60.901	61.301	60.601	60.501	61.201	61.301	61.701	61.501	61.801	60.101	60.601	60.001	60.201	60.801	61.901	62.701	61.401	61.401	61.601	61.901	61.501
Aleptorquevirus	Aleptorquevirus new sp1	madamur torque teno virus 56	PX374029	62.001	63.501	63.701	61.501	61.101	61.701	59.401	58.901	61.301	60.701	61.101	59.901	60.101	60.601	60.501	60.801	60.901	60.301	60.601	60.501	60.301	59.401	59.901	59.301	59.301	61.101	61.101	60.601	60.101	61.101	61.101	61.801	61.601	61.901	60.401	60.901	58.301	59.801	60.201	61.301	61.901	60.201	60.201	60.201	61.001	60.701
Aleptorquevirus	Aleptorquevirus new sp1	madamur torque teno virus 56	PX374027	62.301	62.901	64.501	61.201	60.001	60.801	59.801	59.801	61.401	60.901	61.601	60.401	60.601	60.601	60.601	60.801	60.901	60.301	60.701	60.501	60.301	59.601	59.801	60.501	60.501	61.001	61.401	60.701	60.401	61.201	61.401	62.101	61.701	61.801	60.601	61.201	59.701	60.401	59.901	62.101	62.601	61.601	61.601	61.701	62.201	61.101
Aleptorquevirus	Aleptorquevirus new sp1	madamur torque teno virus 56	PX374041	62.201	62.901	64.701	62.201	60.301	61.301	59.701	59.801	61.101	61.101	61.401	60.001	60.201	60.301	60.301	60.501	61.201	60.101	60.401	60.301	60.401	59.901	59.701	60.601	60.601	61.001	61.501	60.501	60.501	60.601	60.701	61.801	61.601	61.901	60.301	60.801	59.601	60.301	60.001	62.101	63.001	61.501	61.501	61.701	62.101	61.601
Aleptorquevirus	Aleptorquevirus new sp1	madamur torque teno virus 110	PX373931	62.401	61.701	61.101	60.201	59.301	58.801	59.301	59.001	61.701	61.501	61.301	61.501	61.601	61.701	62.201	61.401	62.201	61.601	61.001	61.501	60.901	61.001	61.601	60.501	60.701	61.101	61.101	60.601	61.801	60.801	61.201	61.101	60.301	60.201	60.701	60.701	60.801	60.201	59.901	60.101	61.301	61.401	61.401	61.801	61.701	60.601
Aleptorquevirus	Aleptorquevirus new sp1	madamur torque teno virus 110	PX374409	62.501	63.101	61.901	60.301	59.701	59.401	59.501	58.701	61.601	60.801	60.801	60.501	60.601	61.801	61.701	60.901	61.201	61.101	60.001	61.101	61.201	60.301	61.201	60.501	60.701	60.101	60.101	59.901	61.501	60.801	60.101	59.801	59.401	59.601	58.801	58.701	60.901	60.201	59.801	60.701	61.501	60.101	60.101	60.901	60.701	60.201
Aleptorquevirus	Aleptorquevirus new sp1	madamur torque teno virus 110	PX374421	62.301	62.201	61.801	60.201	59.601	60.901	61.201	59.001	61.301	60.901	60.801	60.601	60.701	61.501	61.701	61.001	61.301	61.101	60.001	61.101	61.001	60.301	61.801	60.501	60.601	59.601	60.101	60.101	61.501	60.801	60.901	60.401	59.301	59.501	59.101	59.001	60.801	60.001	59.701	60.501	61.501	60.101	60.101	62.401	61.001	60.901
Aleptorquevirus	Aleptorquevirus new sp1	madamur torque teno virus 51	PX374358	61.301	62.501	59.001	60.701	59.801	61.601	60.701	60.401	61.701	60.501	61.301	60.301	60.001	60.801	61.701	60.201	60.701	61.001	61.101	60.801	62.801	61.801	61.801	59.401	59.401	63.701	61.601	58.501	58.701	60.201	58.401	60.101	59.701	59.301	60.701	61.101	60.101	61.301	60.101	60.701	60.901	60.801	60.701	63.001	63.501	61.501
Aleptorquevirus	Aleptorquevirus new sp1	madamur torque teno virus 51	PX374366	61.801	62.401	59.501	60.101	60.501	60.701	62.301	61.001	61.701	60.901	61.301	60.801	60.601	60.801	61.601	60.201	61.301	60.801	60.701	60.301	64.201	62.201	61.801	60.601	59.701	63.901	61.101	60.001	58.201	59.701	58.401	60.001	59.601	59.201	60.801	61.501	61.401	61.301	60.001	60.201	61.001	61.001	61.401	63.001	63.501	61.701
Aleptorquevirus	Aleptorquevirus new sp1	madamur torque teno virus 51	PX374382	61.601	62.101	59.201	61.301	61.001	60.901	61.601	60.301	61.301	60.901	61.401	60.701	60.701	61.001	61.501	60.101	60.801	60.901	60.501	60.301	62.901	62.001	61.301	59.601	59.501	61.101	61.001	60.201	58.601	60.201	58.401	60.001	59.601	59.301	60.601	61.301	61.201	61.601	60.201	60.801	60.901	61.001	61.401	63.001	63.501	61.701
Aleptorquevirus	Aleptorquevirus new sp1	madamur torque teno virus 51	PX374362	61.801	63.001	61.701	60.201	60.001	61.001	61.601	60.401	60.601	61.101	60.501	62.001	61.701	60.401	61.601	59.101	61.001	59.801	60.701	59.901	63.101	62.301	62.301	60.801	60.701	60.801	61.101	60.201	58.801	61.901	60.101	60.401	60.001	59.501	61.301	61.201	62.401	61.501	60.101	60.801	61.101	61.401	61.801	62.801	63.301	61.101
Aleptorquevirus	Aleptorquevirus new sp1	madamur torque teno virus 51	PX374369	61.801	63.301	59.101	61.101	60.801	63.401	61.601	60.501	62.201	61.101	61.901	61.001	60.701	61.001	61.801	61.001	61.401	60.301	61.401	59.801	62.601	61.401	61.801	60.001	59.901	62.901	61.001	60.401	58.701	60.501	58.601	60.201	59.901	59.401	60.901	61.401	60.601	61.501	60.001	60.901	61.301	61.001	61.401	62.601	62.901	61.301
Aleptorquevirus	Aleptorquevirus new sp1	madamur torque teno virus 51	PX374370	61.501	62.601	58.701	60.301	60.901	63.101	61.501	60.401	61.601	60.401	61.201	60.101	60.201	60.301	60.401	60.501	60.601	60.201	61.501	59.801	62.301	61.501	61.301	59.701	59.601	60.701	61.101	60.301	58.601	60.001	57.901	59.701	59.401	58.901	60.501	60.901	59.901	60.401	59.701	59.701	61.001	60.701	61.101	62.401	62.701	61.101
Aleptorquevirus	Aleptorquevirus new sp1	madamur torque teno virus 51	PX374373	61.701	62.401	59.801	60.201	60.801	63.501	61.401	60.301	60.901	60.301	60.601	60.201	59.901	60.201	61.101	60.201	60.701	59.601	61.401	59.201	62.401	61.401	61.601	59.801	59.701	63.201	61.301	60.201	58.701	60.301	58.401	60.001	59.701	59.201	60.701	61.201	60.401	61.401	60.001	60.701	61.201	61.101	61.501	62.401	62.901	61.101
Aleptorquevirus	Aleptorquevirus new sp1	madamur torque teno virus 51	PX374359	61.201	62.401	58.901	60.001	59.401	60.901	61.701	60.501	60.601	59.901	60.701	59.901	59.901	60.001	60.701	59.301	60.001	60.301	59.801	59.601	63.001	63.101	60.101	59.701	59.601	62.301	60.101	59.901	59.401	60.001	59.501	60.401	60.001	59.701	60.301	60.701	61.401	60.501	60.701	61.601	60.501	60.801	61.201	63.101	63.601	61.701
Aleptorquevirus	Aleptorquevirus new sp1	madamur torque teno virus 51	PX374375	61.201	62.401	59.001	60.001	59.601	60.801	60.801	60.401	60.501	59.801	60.601	59.801	59.801	59.901	60.601	59.201	59.901	60.201	59.701	59.501	62.901	62.201	60.001	59.601	59.501	62.201	60.001	60.601	58.501	59.101	58.701	60.201	59.801	59.501	60.101	60.501	61.101	60.401	60.101	60.701	60.501	60.601	60.901	62.801	63.401	61.501
Aleptorquevirus	Aleptorquevirus new sp1	madamur torque teno virus 96	PX374379	60.901	60.601	59.701	60.401	58.701	60.801	58.201	59.301	61.101	60.501	60.901	60.601	60.501	59.801	60.801	60.901	60.501	60.101	60.301	58.801	60.201	61.401	59.001	59.501	59.201	59.701	60.601	58.201	58.101	59.901	59.401	59.301	59.601	59.101	59.401	58.801	59.601	59.101	59.201	60.101	61.301	60.201	60.201	60.501	60.001	59.901
Aleptorquevirus	Aleptorquevirus new sp1	madamur torque teno virus 96	PX374383	60.101	59.201	57.501	61.601	60.001	62.001	58.501	59.501	60.401	60.001	60.201	59.801	59.701	60.401	59.701	59.101	59.401	59.901	58.501	58.601	60.401	61.201	59.401	59.501	59.201	60.701	60.601	58.701	58.701	59.901	60.201	58.801	59.101	58.601	59.601	59.301	59.801	59.401	59.701	59.401	61.701	59.201	59.201	61.601	61.201	61.101
Aleptorquevirus	Aleptorquevirus new sp1	madamur torque teno virus 96	PX374385	59.901	60.301	59.801	60.801	60.601	60.901	58.501	59.701	61.301	60.501	60.801	60.201	60.101	60.301	60.801	60.701	60.501	59.401	60.001	58.501	60.201	60.401	59.301	60.301	60.401	60.201	60.801	59.501	60.501	60.301	59.301	59.501	59.801	60.001	58.701	59.901	59.201	59.001	59.801	60.701	60.901	59.901	59.901	60.201	59.901	59.801
Aleptorquevirus	Aleptorquevirus new sp1	madamur torque teno virus 96	PX374388	59.101	60.401	61.001	60.501	60.201	60.901	58.201	58.701	61.001	60.801	60.501	60.501	60.401	60.501	60.601	59.901	60.801	59.301	59.701	59.401	59.301	61.201	59.301	60.501	60.601	60.301	60.301	60.101	60.501	61.001	59.601	59.601	59.901	60.101	59.701	60.101	59.901	58.801	60.201	61.101	60.901	60.101	60.101	60.601	60.701	60.601
Aleptorquevirus	Aleptorquevirus new sp1	madamur torque teno virus 94	PX374429	61.801	59.301	60.601	58.901	59.001	59.201	58.201	58.901	59.801	59.001	59.301	58.801	59.201	58.501	59.001	58.401	58.901	59.201	58.801	60.301	60.501	62.001	59.101	60.301	58.701	58.601	58.401	62.001	62.501	59.701	61.301	60.201	60.501	60.101	60.201	61.001	61.101	59.701	61.101	61.301	64.701	62.701	62.601	62.201	62.301	61.701
Aleptorquevirus	Aleptorquevirus new sp1	madamur torque teno virus 94	PX374431	62.101	59.501	59.901	59.601	60.601	59.701	59.701	59.801	60.101	59.701	59.801	59.101	60.001	59.601	59.201	59.701	58.801	59.001	59.101	59.601	60.601	62.201	58.701	60.301	59.501	59.601	59.201	63.301	62.401	60.301	61.601	61.101	60.401	60.301	60.501	61.201	60.301	59.901	60.801	62.001	63.401	62.001	61.901	62.501	63.201	62.801
Aleptorquevirus	Aleptorquevirus new sp1	madamur torque teno virus 94	PX374435	62.101	59.201	60.101	59.501	59.601	59.701	58.001	58.601	59.201	59.601	59.301	58.801	58.601	58.201	58.701	58.701	58.701	58.901	59.201	59.901	60.601	61.001	58.301	60.501	59.001	60.101	59.201	62.301	62.001	59.901	61.401	60.001	60.301	60.101	60.901	61.601	59.101	59.801	60.301	61.401	63.201	61.901	61.801	62.001	61.501	61.001
Aleptorquevirus	Aleptorquevirus new sp1	madamur torque teno virus 94	PX374452	62.101	59.201	60.101	59.501	59.601	59.701	58.001	58.601	59.201	59.601	59.301	58.801	58.601	58.201	58.701	58.701	58.701	58.901	59.201	59.901	60.601	61.001	58.301	60.501	59.001	60.101	59.201	62.301	62.001	59.901	61.401	60.001	60.301	60.101	60.901	61.601	59.101	59.801	60.301	61.401	63.201	61.901	61.801	62.001	61.501	61.001
Aleptorquevirus	Aleptorquevirus new sp1	madamur torque teno virus 93	PX374430	62.401	60.501	58.801	60.501	60.601	60.201	59.901	58.601	60.001	60.201	60.101	60.101	60.501	59.801	60.001	60.201	60.201	60.201	60.401	61.201	60.601	60.901	59.801	59.701	59.601	60.201	60.801	59.501	60.401	60.301	61.701	60.901	61.101	60.901	61.001	60.301	60.001	58.501	62.801	60.301	61.601	61.501	61.501	61.601	61.901	61.301
Aleptorquevirus	Aleptorquevirus new sp1	madamur torque teno virus 93	PX374432	62.401	60.501	58.801	60.501	60.601	60.201	59.901	58.601	60.001	60.201	60.101	60.101	60.501	59.801	60.001	60.201	60.201	60.201	60.401	61.201	60.601	60.901	59.801	59.701	59.601	60.201	60.801	59.501	60.401	60.301	61.701	60.901	61.101	60.901	61.001	60.301	60.001	58.501	62.801	60.301	61.601	61.501	61.501	61.601	61.901	61.301
Aleptorquevirus	Aleptorquevirus new sp1	madamur torque teno virus 93	PX374436	62.301	60.501	58.401	61.901	61.401	61.201	59.501	58.601	59.501	60.201	59.701	60.001	60.401	59.701	59.801	60.001	60.101	59.701	60.301	61.101	60.301	60.701	59.701	59.501	59.401	60.101	60.701	59.301	60.101	61.101	60.901	62.201	61.101	60.801	61.601	60.101	60.601	59.401	62.801	60.101	61.601	62.201	62.201	61.301	61.701	61.101
Aleptorquevirus	Aleptorquevirus new sp1	madamur torque teno virus 93	PX374442	62.201	60.101	58.601	61.401	61.501	60.201	58.801	58.401	60.101	59.701	60.101	60.101	60.501	59.801	59.901	60.201	59.701	60.201	60.401	60.901	60.301	60.701	59.801	59.501	59.401	60.601	61.201	59.501	60.401	60.401	61.801	60.901	61.101	60.901	61.001	60.301	60.001	58.201	62.401	60.201	61.601	61.101	61.101	61.101	61.301	60.801
Aleptorquevirus	Aleptorquevirus new sp1	madamur torque teno virus 93	PX374443	62.101	60.201	59.301	61.001	61.101	60.501	58.901	59.301	60.501	60.401	60.601	60.401	60.801	60.101	60.201	60.501	60.401	60.501	61.001	61.201	60.701	60.801	60.501	60.301	58.601	60.601	61.301	59.301	60.301	61.001	61.501	61.601	60.001	59.801	61.701	60.201	60.701	58.701	62.701	60.401	61.701	61.501	61.501	61.501	61.701	61.201
Aleptorquevirus	Aleptorquevirus new sp2	madamur torque teno virus 57	PX374338	61.801	61.601	58.801	58.801	58.801	59.301	60.901	60.801	61.101	61.001	62.301	62.101	62.401	62.501	61.401	62.101	61.301	62.001	62.001	61.401	60.801	61.601	61.801	62.101	62.101	59.801	60.801	60.701	60.301	61.601	61.101	61.701	61.901	62.401	59.701	59.601	61.001	59.901	61.401	60.301	61.001	60.901	60.801	60.401	60.601	61.801
Aleptorquevirus	Aleptorquevirus new sp2	madamur torque teno virus 57	PX374350	61.501	62.501	59.501	58.901	60.301	59.201	60.501	59.901	61.101	60.401	62.201	60.901	61.201	61.601	61.501	61.501	60.801	61.301	60.901	60.601	62.301	60.401	61.501	60.501	60.701	59.601	60.301	61.301	61.701	62.001	61.101	61.101	61.301	61.501	60.101	59.901	60.401	60.001	61.001	60.401	61.201	60.701	60.601	60.801	60.701	61.101
Aleptorquevirus	Aleptorquevirus new sp2	madamur torque teno virus 57	PX374367	59.401	62.101	61.101	59.301	58.401	59.401	60.301	60.301	60.801	59.901	61.801	60.301	60.301	60.801	61.401	60.301	60.001	61.501	60.501	59.601	60.401	60.401	61.201	60.001	59.901	60.101	59.101	60.501	60.701	61.401	59.901	61.501	61.701	61.701	58.601	59.601	60.101	60.101	62.001	60.501	60.701	60.301	60.201	60.101	60.101	60.401
Aleptorquevirus	Aleptorquevirus new sp2	madamur torque teno virus 57	PX374339	61.501	61.201	60.101	58.201	60.101	57.601	59.701	60.001	60.301	59.501	60.801	60.601	60.501	60.701	59.601	59.001	59.601	59.601	60.701	60.101	59.301	60.801	61.301	59.701	60.001	61.701	62.701	61.001	60.301	61.901	61.501	60.701	61.001	61.601	58.801	58.901	60.301	59.801	61.301	60.401	59.701	60.201	60.301	58.801	60.201	60.801
Aleptorquevirus	Aleptorquevirus new sp2	madamur torque teno virus 57	PX374363	61.101	61.501	60.101	59.501	59.701	58.301	58.301	59.301	60.501	59.101	60.701	60.701	60.901	61.201	58.901	59.401	59.701	60.601	60.701	60.201	59.701	60.801	61.001	61.201	61.201	62.401	62.701	61.001	60.701	62.001	60.801	60.901	61.201	61.301	58.801	58.901	60.401	60.301	61.601	61.101	60.001	60.701	60.801	59.201	60.501	60.501
Aleptorquevirus	Aleptorquevirus new sp2	madamur torque teno virus 57	PX374376	61.101	61.501	60.101	59.501	59.701	58.301	58.301	59.301	60.501	59.101	60.701	60.701	60.901	61.201	58.901	59.401	59.701	60.601	60.701	60.201	59.701	60.801	61.001	61.201	61.201	62.401	62.701	61.001	60.701	62.001	60.801	60.901	61.201	61.301	58.801	58.901	60.401	60.301	61.601	61.101	60.001	60.701	60.801	59.201	60.501	60.501
Aleptorquevirus	Aleptorquevirus new sp2	madamur torque teno virus 57	PX374374	61.101	58.501	59.901	59.001	59.601	59.301	59.801	60.101	61.301	61.201	61.701	61.601	61.901	61.501	61.801	62.201	61.601	62.101	60.701	60.801	61.201	59.501	61.001	58.401	58.701	58.701	60.301	61.301	61.601	61.501	60.001	62.901	63.201	63.101	59.901	59.701	60.301	60.601	61.201	60.701	60.801	62.301	62.201	60.201	60.501	60.401
Aleptorquevirus	Aleptorquevirus new sp2	madamur torque teno virus 57	PX374340	61.601	57.501	60.001	59.901	61.001	60.701	61.001	60.401	61.701	61.301	63.001	61.901	62.101	61.101	61.201	61.001	61.801	62.201	62.101	61.501	61.001	62.201	63.001	60.701	59.201	61.401	61.501	61.701	61.301	62.501	61.501	62.501	62.701	63.201	60.001	59.701	60.101	61.101	62.701	61.001	61.001	60.401	60.301	61.701	62.101	61.901
Aleptorquevirus	Aleptorquevirus new sp2	madamur torque teno virus 105	PX374389	60.001	61.701	61.501	60.001	60.601	60.301	59.501	59.401	60.301	61.401	61.601	60.601	60.701	60.301	60.501	60.701	60.901	60.801	61.001	60.901	61.001	60.701	60.001	59.601	59.601	60.801	60.601	60.901	61.301	62.001	60.801	62.101	62.401	62.301	61.501	60.701	60.401	58.901	61.801	60.701	59.501	60.101	60.001	61.001	61.201	60.701
Aleptorquevirus	Aleptorquevirus new sp2	madamur torque teno virus 105	PX374390	61.701	57.201	58.701	59.601	61.201	60.701	59.701	60.401	60.301	60.201	61.101	60.101	60.301	60.101	60.001	59.901	60.501	59.401	60.101	60.601	60.601	60.001	59.701	59.101	59.101	62.301	60.301	62.301	61.201	61.201	59.501	61.601	61.901	61.801	61.601	61.601	61.101	59.501	60.601	60.701	60.701	60.901	60.801	60.001	60.301	60.101
Aleptorquevirus	Aleptorquevirus new sp2	madamur torque teno virus 105	PX374397	61.901	62.001	58.501	59.201	59.201	59.501	60.301	60.801	60.101	60.601	61.501	60.601	60.701	59.501	60.301	60.701	60.301	60.301	60.501	60.401	61.401	61.001	59.701	59.701	59.901	61.601	62.101	62.701	62.301	62.801	62.501	63.201	63.301	63.301	61.101	61.401	62.301	59.701	62.001	62.601	61.001	62.201	62.101	60.701	61.101	60.301
Aleptorquevirus	Aleptorquevirus new sp2	madamur torque teno virus 105	PX374410	61.001	61.301	59.101	60.401	60.301	61.201	61.401	60.601	62.301	61.801	62.401	61.201	61.501	62.101	61.001	61.201	61.801	60.901	59.801	62.101	61.301	62.001	62.901	60.801	60.901	62.401	62.401	64.201	62.801	63.501	62.901	63.901	64.101	63.901	63.101	63.701	62.501	60.701	63.901	62.601	61.701	62.801	62.701	60.901	61.401	61.001
Aleptorquevirus	Aleptorquevirus new sp2	madamur torque teno virus 32	PX374342	61.701	61.401	63.501	60.601	61.001	60.701	59.601	60.001	59.301	58.101	59.801	59.001	59.001	59.101	59.801	60.001	60.401	58.601	59.901	59.301	61.201	59.301	58.001	58.901	59.201	59.501	59.501	62.201	61.501	62.701	61.001	62.501	62.701	62.801	61.501	62.101	61.901	60.601	62.601	61.601	62.001	61.501	61.401	61.901	61.701	61.001
Aleptorquevirus	Aleptorquevirus new sp2	madamur torque teno virus 32	PX374381	62.201	57.201	60.901	59.701	60.901	59.701	59.001	59.101	60.701	59.401	61.001	59.801	60.601	59.901	60.201	60.001	59.201	61.001	59.501	60.401	59.701	59.401	59.101	59.201	59.301	59.601	58.801	60.301	61.201	62.701	61.101	62.901	63.101	63.001	60.801	61.201	60.601	60.501	62.601	61.301	59.801	61.101	61.001	60.301	61.301	60.001
Aleptorquevirus	Aleptorquevirus new sp2	madamur torque teno virus 32	PX374392	61.601	57.701	60.001	60.401	60.601	59.101	59.601	59.101	59.301	59.001	59.301	58.501	58.501	58.601	60.401	58.801	58.201	59.801	59.401	59.301	59.701	59.001	57.501	58.801	59.001	58.801	58.901	60.701	61.601	63.001	61.301	62.601	63.101	63.101	61.501	60.801	61.301	61.001	62.801	61.601	59.701	59.701	59.601	59.901	60.501	59.701
Aleptorquevirus	Aleptorquevirus new sp2	madamur torque teno virus 32	PX374398	62.201	60.001	60.301	60.901	61.201	59.701	59.701	59.801	59.901	59.201	59.601	59.101	59.101	59.201	60.401	58.801	58.201	60.401	59.401	59.801	60.001	59.001	58.101	59.101	59.201	59.501	59.601	60.701	60.501	61.901	60.301	61.801	62.201	62.201	60.801	60.201	59.901	60.501	62.201	60.301	59.901	59.701	59.601	59.201	59.701	59.001
Aleptorquevirus	Aleptorquevirus new sp2	madamur torque teno virus 32	PX374384	61.901	58.601	60.101	60.801	61.101	60.101	59.801	59.401	59.701	59.901	59.401	60.101	60.401	60.501	59.301	60.201	59.701	60.401	60.301	59.101	59.501	58.901	57.501	58.201	58.401	61.101	60.001	60.701	61.701	62.901	60.901	63.801	63.401	62.001	60.801	61.201	60.501	60.001	62.201	60.501	60.001	60.401	60.301	60.101	61.901	59.501
Aleptorquevirus	Aleptorquevirus new sp2	madamur torque teno virus 32	PX374407	61.301	57.301	59.801	60.401	60.701	59.501	59.501	59.201	59.501	59.001	59.601	59.001	59.001	59.901	59.701	59.101	59.201	59.301	59.601	60.301	60.601	58.901	58.301	59.401	59.601	59.101	59.001	61.001	61.601	62.501	62.001	63.701	62.601	62.401	62.101	61.701	61.501	61.101	62.401	62.301	61.001	61.701	61.601	61.201	61.201	60.501
Aleptorquevirus	Aleptorquevirus new sp2	madamur torque teno virus 32	PX374411	61.301	61.801	60.901	60.601	60.901	61.601	58.401	59.301	60.001	58.701	59.801	59.201	59.201	59.501	59.601	59.301	59.601	59.101	59.201	59.901	60.401	59.901	58.901	59.601	59.801	59.701	59.801	61.701	63.101	63.301	62.401	64.301	63.701	63.401	61.901	63.001	62.401	61.501	62.501	63.101	61.001	61.501	61.401	61.501	62.401	61.301
Aleptorquevirus	Aleptorquevirus new sp2	madamur torque teno virus 78	PX374386	61.201	61.101	59.501	60.301	60.301	60.401	58.101	58.901	59.201	58.001	59.401	59.301	58.601	59.701	59.101	58.801	59.401	59.001	59.801	59.101	60.501	58.601	58.301	58.501	58.801	60.201	58.701	60.801	61.701	60.701	59.901	60.901	60.601	60.601	60.301	61.001	61.301	60.101	60.301	60.101	60.901	59.701	59.601	59.401	58.801	58.601
Aleptorquevirus	Aleptorquevirus new sp2	madamur torque teno virus 32	PX374395	62.001	59.901	59.401	63.001	62.101	61.801	59.201	59.301	58.101	58.901	59.701	59.101	58.901	59.701	58.801	59.601	59.401	59.501	60.501	59.901	60.501	60.201	58.701	59.901	60.301	59.501	59.601	61.001	61.501	61.601	60.301	60.701	61.001	60.801	60.001	60.801	62.101	60.801	60.501	60.901	60.901	60.101	60.001	59.001	58.901	58.601
Aleptorquevirus	Aleptorquevirus new sp2	madamur torque teno virus 32	PX374403	60.701	59.701	60.901	60.701	60.301	60.801	59.501	58.701	59.301	58.401	59.801	59.201	59.301	60.801	59.401	59.501	60.001	59.401	60.701	59.401	60.701	57.701	58.101	58.801	59.101	60.401	59.401	60.701	61.601	61.901	60.401	61.901	62.001	61.401	60.301	60.801	62.601	61.201	61.501	59.801	60.301	60.801	60.901	60.901	60.501	60.101
Aleptorquevirus	Aleptorquevirus new sp2	madamur torque teno virus 99	PX374343	62.101	61.901	59.601	59.901	60.201	60.801	61.701	59.101	60.001	59.701	60.901	59.901	59.901	60.101	60.201	60.201	59.201	60.701	61.101	60.501	59.301	59.501	58.601	59.901	60.401	60.301	58.601	62.901	62.301	62.601	60.201	62.001	62.301	61.801	61.201	62.401	63.601	60.501	61.901	60.101	61.501	60.601	60.501	60.301	61.101	61.101
Aleptorquevirus	Aleptorquevirus new sp2	madamur torque teno virus 99	PX374391	61.301	60.401	59.001	60.701	60.101	62.201	59.701	59.301	61.001	60.801	61.801	60.601	60.701	61.001	60.601	60.701	60.401	61.201	59.901	61.601	59.201	61.001	59.901	60.001	60.401	61.301	60.001	61.601	62.501	62.801	62.001	63.301	62.901	62.201	60.501	61.401	62.501	61.001	62.901	60.301	61.201	61.901	61.801	61.801	61.901	61.601
Aleptorquevirus	Aleptorquevirus new sp2	madamur torque teno virus 99	PX374393	61.301	60.701	58.501	60.401	61.001	61.201	60.101	59.401	60.901	60.701	61.301	60.601	60.601	61.001	61.101	60.701	60.501	60.901	60.301	61.601	59.001	60.501	59.101	59.901	60.401	61.101	59.401	61.701	62.401	62.901	61.801	62.801	62.501	62.101	60.001	61.201	62.201	61.201	63.101	60.301	61.401	61.701	61.601	61.401	61.401	61.301
Aleptorquevirus	Aleptorquevirus new sp2	madamur torque teno virus 99	PX374405	61.401	61.201	59.701	58.801	59.101	60.601	60.101	59.501	61.901	61.401	62.401	60.801	60.601	61.501	61.001	61.201	60.801	61.801	61.001	61.901	59.801	61.101	60.201	61.001	60.801	60.301	59.701	60.901	62.001	62.401	61.101	63.301	62.801	62.701	61.101	61.201	62.401	61.301	62.201	61.101	60.201	60.601	60.501	61.301	61.101	60.901
Aleptorquevirus	Aleptorquevirus new sp2	madamur torque teno virus 77	PX374344	61.001	59.601	63.101	60.301	59.801	59.501	57.201	58.901	59.101	59.001	60.401	59.701	59.801	59.901	60.801	59.701	60.601	59.701	59.901	58.501	58.601	59.201	59.101	59.201	59.701	61.401	61.201	60.301	60.401	61.901	59.501	61.501	61.701	61.901	60.701	60.601	62.401	61.601	61.401	60.401	60.201	61.101	61.001	59.501	59.801	59.601
Aleptorquevirus	Aleptorquevirus new sp2	madamur torque teno virus 77	PX374400	62.001	58.201	63.001	61.001	60.101	60.401	58.801	60.401	59.401	59.101	59.901	60.201	60.301	60.401	59.601	58.901	59.801	59.701	59.301	60.501	59.701	59.901	58.301	58.601	59.301	60.401	61.101	59.901	60.401	60.801	59.501	61.801	62.201	62.301	60.201	60.701	61.701	59.401	62.601	60.001	59.101	59.301	59.201	59.401	59.401	59.001
[truncated: 41 more rows]
[truncated: 621 more columns]

## Sheet: Supplementary Data 3a
Supplementary Data 3: Summary of the recombination analysis of the species level grouping of the anelloviruses identified in this study.
[truncated: 44 more rows]

[truncated: 7 more sheets: Supplementary Data 3b, Supplementary Data 3c, Supplementary Data 3d, Supplementary Data 3e, Supplementary Data 3f, Supplementary Data 4, Supplementary Data 5]
